# Supplementary material for: Effect of synchronization of firings of different motor unit types on the force variability in a model of the rat medial gastrocnemius muscle
Source: PLoS Comput Biol. 2021 Apr 26;17(4):e1008282. doi: 10.1371/journal.pcbi.1008282 (PMC8101995; doi:10.1371/journal.pcbi.1008282)
Supplement: S1 Data — Firing patterns for all 57 MUs when simulating basic (NS) model. These data are used for plotting Fig 2. (XLS) [file pcbi.1008282.s001.xls]

## Sheet: Sheet1
MU1	MU2	MU3	MU4	MU5	MU6	MU7	MU8	MU9	MU10	MU11	MU12	MU13	MU14	MU15	MU16	MU17	MU18	MU19	MU20	MU21	MU22	MU23	MU24	MU25	MU26	MU27	MU28	MU29	MU30	MU31	MU32	MU33	MU34	MU35	MU36	MU37	MU38	MU39	MU40	MU41	MU42	MU43	MU44	MU45	MU46	MU47	MU48	MU49	MU50
[ms]	[ms]	[ms]	[ms]	[ms]	[ms]	[ms]	[ms]	[ms]	[ms]	[ms]	[ms]	[ms]	[ms]	[ms]	[ms]	[ms]	[ms]	[ms]	[ms]	[ms]	[ms]	[ms]	[ms]	[ms]	[ms]	[ms]	[ms]	[ms]	[ms]	[ms]	[ms]	[ms]	[ms]	[ms]	[ms]	[ms]	[ms]	[ms]	[ms]	[ms]	[ms]	[ms]	[ms]	[ms]	[ms]	[ms]	[ms]	[ms]	[ms]
1001	1001	1001	1001	1001	1001	1001	1001	1001	1001	1002	1002	1002	1002	1002	1002	1002	1002	1002	1002	1002	1003	1003	1003	1003	1003	1004	1004	1004	1004	1005	1005	1006	1006	1007	1007	1008	1009	1010	1011	1012	1014	1015	1017	1020	1023	1026	1030	1035	1041
1055	1046	1044	1049	1052	1056	1066	1044	1031	1026	1027	1039	1037	1041	1026	1048	1028	1051	1029	1038	1032	1046	1040	1049	1035	1032	1037	1047	1037	1034	1040	1033	1035	1034	1037	1034	1043	1036	1057	1045	1046	1040	1067	1072	1052	1053	1065	1071	1086	1099
1081	1069	1069	1073	1076	1081	1097	1067	1052	1044	1045	1061	1059	1064	1044	1073	1047	1076	1048	1060	1052	1071	1064	1075	1057	1053	1060	1073	1060	1056	1064	1054	1057	1055	1060	1055	1068	1058	1087	1071	1072	1062	1101	1107	1078	1078	1096	1104	1124	1141
1111	1091	1088	1095	1099	1105	1125	1089	1069	1061	1064	1082	1077	1087	1061	1096	1065	1096	1065	1081	1074	1094	1086	1099	1079	1075	1081	1097	1081	1077	1086	1074	1075	1075	1081	1075	1091	1079	1114	1095	1096	1083	1132	1139	1101	1102	1125	1134	1159	1179
1133	1112	1109	1116	1120	1128	1153	1108	1088	1077	1077	1103	1098	1105	1077	1121	1083	1121	1083	1100	1089	1115	1110	1122	1096	1090	1102	1120	1104	1095	1107	1092	1096	1092	1103	1097	1112	1097	1140	1118	1119	1103	1161	1169	1125	1125	1152	1162	1192	1215
1160	1132	1130	1139	1141	1152	1184	1130	1104	1091	1094	1121	1119	1127	1094	1139	1097	1146	1102	1120	1109	1137	1127	1143	1113	1107	1120	1145	1119	1113	1129	1111	1116	1112	1120	1112	1134	1114	1167	1139	1142	1122	1189	1198	1148	1149	1177	1192	1223	1249
1189	1155	1148	1157	1165	1174	1217	1147	1122	1105	1111	1142	1133	1147	1111	1160	1112	1164	1115	1137	1122	1158	1149	1165	1132	1127	1139	1163	1139	1132	1147	1130	1134	1131	1139	1133	1156	1134	1189	1161	1162	1138	1215	1226	1173	1168	1203	1215	1251	1282
1214	1169	1167	1179	1186	1199	1246	1166	1139	1120	1125	1158	1153	1163	1121	1181	1130	1182	1133	1156	1141	1180	1165	1188	1151	1142	1158	1186	1156	1152	1164	1146	1151	1147	1155	1145	1177	1152	1210	1182	1183	1161	1242	1255	1194	1192	1226	1239	1282	1314
1239	1190	1183	1198	1205	1216	1278	1186	1154	1138	1138	1175	1174	1182	1140	1200	1144	1206	1145	1172	1160	1198	1185	1204	1167	1158	1178	1204	1174	1166	1183	1164	1168	1161	1175	1161	1195	1168	1236	1200	1205	1179	1266	1277	1212	1210	1252	1266	1311	1343
1262	1206	1206	1214	1226	1241	1305	1201	1171	1153	1157	1194	1186	1200	1153	1220	1163	1225	1164	1193	1172	1218	1204	1227	1185	1174	1192	1225	1195	1185	1205	1180	1184	1180	1193	1181	1212	1187	1261	1221	1223	1195	1293	1305	1233	1229	1276	1290	1342	1375
1288	1227	1220	1234	1245	1262	1335	1219	1185	1165	1170	1214	1203	1220	1169	1238	1177	1245	1181	1213	1191	1237	1222	1246	1206	1189	1212	1244	1212	1200	1223	1196	1205	1198	1212	1199	1234	1201	1284	1242	1242	1215	1316	1333	1253	1249	1300	1315	1364	1405
1319	1245	1239	1255	1266	1290	1362	1238	1201	1184	1186	1229	1222	1236	1183	1260	1189	1262	1194	1228	1205	1257	1238	1267	1221	1210	1228	1265	1228	1218	1245	1214	1223	1215	1232	1215	1253	1220	1302	1262	1264	1233	1341	1356	1273	1267	1320	1339	1393	1434
1340	1264	1258	1272	1288	1308	1393	1257	1217	1199	1199	1243	1241	1253	1194	1277	1207	1281	1210	1247	1225	1276	1256	1284	1237	1221	1247	1286	1246	1236	1258	1228	1238	1230	1249	1230	1273	1237	1325	1280	1279	1246	1366	1381	1295	1286	1345	1360	1423	1464
1366	1279	1277	1293	1313	1332	1425	1277	1232	1211	1214	1263	1256	1274	1213	1295	1218	1304	1227	1262	1237	1294	1276	1303	1256	1240	1261	1300	1267	1250	1277	1242	1254	1246	1267	1244	1291	1255	1346	1302	1303	1264	1393	1403	1313	1310	1366	1385	1447	1490
1395	1299	1295	1313	1334	1357	1453	1295	1246	1224	1225	1279	1275	1290	1222	1315	1236	1320	1239	1278	1254	1311	1294	1325	1269	1255	1281	1322	1282	1268	1299	1263	1270	1265	1280	1260	1312	1275	1368	1322	1317	1281	1410	1429	1334	1327	1388	1408	1472	1519
1419	1318	1310	1327	1354	1380	1487	1309	1263	1238	1238	1298	1288	1302	1239	1330	1250	1337	1258	1296	1270	1331	1312	1344	1289	1272	1300	1339	1298	1284	1314	1277	1284	1277	1298	1276	1326	1288	1388	1338	1338	1297	1434	1454	1350	1345	1411	1432	1499	1547
1449	1336	1327	1348	1371	1404	1516	1327	1276	1250	1257	1317	1303	1319	1253	1352	1267	1356	1272	1315	1282	1349	1330	1361	1301	1287	1313	1359	1314	1301	1329	1295	1304	1295	1315	1292	1347	1305	1409	1355	1355	1315	1460	1477	1370	1364	1434	1455	1521	1574
1473	1349	1346	1364	1391	1424	1542	1340	1290	1266	1271	1331	1324	1342	1266	1370	1277	1380	1288	1327	1301	1369	1343	1382	1318	1301	1332	1378	1332	1314	1350	1308	1319	1311	1332	1313	1364	1319	1432	1376	1375	1330	1482	1499	1390	1383	1456	1475	1547	1602
1497	1369	1360	1385	1414	1451	1572	1357	1308	1280	1282	1349	1335	1356	1279	1383	1292	1399	1300	1346	1316	1386	1359	1397	1335	1317	1349	1399	1349	1329	1364	1325	1333	1326	1347	1326	1382	1336	1452	1396	1392	1350	1503	1527	1407	1404	1479	1502	1573	1628
1523	1387	1380	1405	1438	1475	1604	1378	1319	1294	1298	1362	1350	1371	1296	1406	1307	1415	1313	1359	1332	1403	1376	1414	1350	1332	1367	1415	1364	1344	1383	1339	1352	1343	1362	1339	1397	1354	1472	1408	1412	1365	1526	1546	1430	1418	1499	1521	1598	1655
1548	1403	1396	1422	1456	1493	1634	1392	1336	1308	1308	1381	1370	1390	1308	1424	1322	1438	1327	1378	1342	1420	1395	1434	1365	1347	1378	1429	1384	1363	1399	1358	1369	1359	1379	1360	1419	1368	1493	1432	1427	1383	1551	1568	1447	1437	1517	1544	1622	1683
1576	1421	1412	1441	1480	1517	1666	1411	1354	1320	1322	1399	1384	1409	1324	1442	1338	1457	1345	1396	1360	1439	1415	1454	1380	1360	1399	1447	1395	1379	1417	1371	1383	1375	1399	1375	1436	1382	1515	1450	1446	1398	1573	1593	1468	1456	1541	1567	1649	1708
1606	1438	1429	1459	1501	1540	1692	1426	1366	1337	1339	1412	1402	1421	1332	1460	1351	1473	1358	1411	1377	1456	1433	1469	1398	1375	1413	1469	1412	1397	1434	1386	1402	1392	1412	1386	1455	1403	1534	1465	1464	1415	1591	1616	1481	1473	1561	1587	1669	1736
1627	1450	1447	1484	1519	1563	1727	1443	1382	1345	1352	1429	1419	1437	1347	1476	1364	1490	1373	1428	1389	1471	1447	1486	1415	1388	1426	1485	1431	1409	1453	1400	1414	1403	1427	1402	1472	1418	1553	1483	1481	1430	1616	1638	1504	1493	1583	1611	1695	1756
1652	1467	1463	1498	1542	1587	1754	1458	1395	1362	1364	1443	1433	1454	1362	1493	1376	1508	1385	1438	1405	1488	1466	1508	1430	1403	1444	1504	1445	1427	1467	1417	1431	1418	1444	1417	1488	1432	1575	1504	1501	1442	1637	1662	1521	1510	1604	1628	1722	1785
1680	1487	1477	1518	1561	1611	1784	1473	1410	1373	1380	1460	1447	1474	1371	1510	1388	1533	1396	1460	1421	1510	1483	1522	1445	1422	1460	1520	1463	1441	1487	1430	1449	1433	1459	1432	1506	1446	1596	1519	1519	1458	1660	1679	1539	1525	1624	1654	1745	1810
1705	1507	1495	1535	1582	1631	1813	1492	1423	1387	1391	1474	1463	1488	1385	1528	1407	1549	1414	1475	1433	1522	1495	1542	1458	1438	1477	1540	1480	1453	1502	1448	1464	1449	1474	1450	1524	1466	1614	1540	1535	1476	1681	1702	1559	1548	1647	1669	1767	1834
1732	1523	1508	1557	1604	1657	1846	1507	1437	1400	1402	1490	1480	1501	1402	1547	1417	1566	1424	1492	1448	1544	1514	1562	1472	1448	1493	1555	1494	1470	1519	1460	1477	1464	1492	1464	1538	1480	1633	1556	1554	1490	1699	1726	1576	1563	1667	1692	1792	1861
1760	1539	1523	1576	1624	1677	1874	1524	1450	1411	1418	1510	1494	1518	1416	1566	1431	1585	1442	1505	1465	1556	1527	1575	1487	1467	1507	1578	1508	1482	1535	1475	1491	1480	1512	1479	1557	1494	1652	1573	1570	1510	1724	1749	1592	1582	1687	1717	1817	1887
1784	1553	1541	1593	1648	1700	1903	1543	1465	1427	1428	1526	1509	1536	1425	1583	1447	1604	1457	1523	1481	1575	1542	1592	1502	1481	1526	1590	1524	1501	1551	1491	1508	1494	1527	1489	1570	1506	1672	1587	1588	1524	1742	1772	1611	1595	1704	1738	1836	1911
1813	1575	1559	1616	1666	1723	1936	1556	1479	1439	1443	1538	1526	1550	1437	1599	1463	1623	1468	1539	1494	1595	1560	1611	1517	1496	1543	1609	1539	1514	1565	1508	1521	1507	1544	1510	1590	1522	1691	1605	1604	1540	1763	1792	1627	1615	1723	1754	1863	1935
1836	1592	1573	1633	1685	1748	1965	1571	1490	1453	1457	1556	1542	1569	1454	1620	1475	1643	1480	1550	1508	1613	1577	1628	1536	1507	1557	1628	1559	1529	1580	1521	1535	1521	1554	1525	1607	1541	1713	1624	1622	1557	1783	1811	1648	1634	1743	1777	1883	1961
1866	1608	1592	1650	1707	1770	1992	1588	1503	1466	1469	1571	1554	1583	1468	1639	1487	1665	1496	1566	1524	1628	1590	1643	1547	1526	1573	1645	1574	1547	1596	1535	1551	1540	1573	1536	1624	1554	1732	1639	1637	1570	1807	1838	1661	1647	1764	1798	1906	1986
1890	1622	1604	1671	1732	1791	2025	1605	1516	1478	1481	1590	1570	1596	1477	1654	1502	1682	1514	1583	1535	1642	1609	1665	1561	1539	1590	1659	1591	1561	1614	1552	1568	1552	1589	1553	1640	1570	1749	1654	1656	1583	1829	1858	1682	1669	1787	1817	1930	2009
1918	1639	1620	1688	1752	1817	2056	1617	1535	1488	1498	1600	1585	1613	1490	1676	1517	1703	1526	1598	1547	1664	1625	1679	1577	1552	1604	1676	1607	1572	1633	1564	1582	1571	1602	1569	1656	1584	1768	1673	1671	1603	1846	1878	1701	1685	1805	1841	1951	2036
1943	1656	1636	1708	1773	1843	2084	1634	1547	1503	1510	1617	1600	1632	1504	1694	1526	1718	1541	1613	1566	1679	1638	1695	1592	1566	1618	1693	1621	1593	1650	1583	1599	1587	1619	1581	1673	1601	1783	1689	1692	1614	1869	1901	1719	1701	1823	1857	1975	2056
1965	1674	1655	1727	1792	1861	2116	1650	1562	1517	1519	1632	1616	1646	1520	1710	1540	1736	1555	1627	1576	1695	1656	1712	1612	1578	1634	1708	1635	1606	1665	1596	1611	1599	1634	1597	1692	1611	1803	1704	1704	1631	1889	1921	1734	1715	1843	1881	1999	2081
1992	1691	1669	1749	1813	1885	2143	1669	1575	1531	1536	1646	1630	1663	1529	1727	1556	1760	1570	1644	1592	1714	1673	1732	1623	1596	1650	1728	1650	1622	1679	1612	1628	1614	1649	1611	1711	1626	1823	1723	1723	1644	1910	1939	1749	1732	1865	1896	2017	2107
2020	1709	1689	1765	1833	1910	2176	1683	1590	1539	1547	1660	1643	1680	1540	1745	1565	1775	1579	1655	1606	1730	1687	1750	1640	1605	1662	1747	1667	1637	1694	1622	1645	1629	1662	1624	1727	1642	1841	1741	1741	1659	1929	1961	1768	1753	1886	1916	2045	2131
2042	1724	1702	1787	1857	1929	2205	1700	1606	1556	1559	1675	1661	1691	1554	1766	1583	1797	1595	1671	1622	1747	1706	1766	1653	1622	1680	1764	1682	1651	1712	1638	1658	1645	1677	1641	1742	1656	1862	1758	1760	1678	1948	1983	1782	1767	1905	1939	2064	2155
2074	1744	1719	1803	1879	1957	2234	1714	1617	1566	1571	1693	1673	1711	1571	1784	1596	1816	1607	1687	1636	1759	1717	1779	1667	1634	1695	1781	1696	1662	1726	1651	1673	1659	1693	1654	1756	1671	1882	1774	1773	1688	1970	2005	1802	1783	1925	1957	2087	2180
2097	1758	1736	1822	1900	1977	2262	1728	1633	1580	1586	1709	1689	1725	1583	1801	1603	1835	1623	1700	1648	1778	1738	1795	1685	1650	1709	1798	1708	1680	1741	1665	1690	1670	1710	1669	1774	1690	1898	1790	1791	1709	1988	2024	1820	1799	1941	1978	2109	2203
2124	1778	1752	1841	1917	2000	2296	1745	1648	1595	1602	1721	1704	1737	1597	1817	1618	1851	1633	1714	1662	1791	1752	1816	1697	1665	1727	1812	1727	1695	1760	1684	1704	1686	1725	1681	1786	1704	1919	1808	1809	1721	2009	2047	1838	1817	1961	1997	2133	2224
2147	1794	1766	1859	1942	2025	2323	1763	1656	1605	1616	1738	1721	1756	1608	1837	1633	1871	1646	1732	1677	1810	1770	1829	1716	1678	1741	1829	1740	1708	1776	1696	1715	1699	1741	1694	1808	1721	1940	1826	1826	1734	2030	2067	1850	1837	1983	2019	2151	2252
2173	1809	1784	1877	1962	2049	2354	1775	1673	1618	1625	1750	1736	1769	1620	1852	1645	1891	1660	1746	1688	1823	1786	1850	1729	1691	1756	1848	1757	1725	1793	1708	1731	1712	1753	1707	1818	1736	1958	1842	1844	1753	2049	2088	1872	1850	2000	2041	2174	2277
2203	1825	1797	1897	1982	2073	2382	1794	1687	1633	1639	1768	1748	1782	1635	1869	1656	1909	1675	1761	1702	1840	1796	1868	1744	1704	1771	1864	1768	1738	1807	1725	1745	1726	1767	1726	1836	1751	1973	1859	1860	1766	2067	2106	1888	1870	2018	2057	2194	2298
2227	1847	1814	1918	2005	2093	2418	1807	1698	1644	1649	1780	1765	1798	1645	1891	1674	1926	1688	1777	1717	1857	1811	1884	1758	1718	1782	1883	1783	1749	1821	1736	1763	1741	1782	1739	1852	1765	1993	1874	1875	1782	2089	2128	1906	1889	2035	2079	2216	2324
2253	1858	1829	1934	2023	2118	2446	1820	1712	1659	1664	1799	1779	1816	1658	1911	1683	1950	1702	1789	1733	1870	1827	1900	1772	1736	1802	1898	1800	1768	1840	1753	1775	1753	1797	1753	1871	1780	2012	1893	1890	1796	2108	2151	1922	1904	2054	2096	2242	2347
2278	1876	1845	1956	2045	2138	2474	1833	1730	1670	1677	1814	1791	1829	1671	1926	1696	1969	1714	1803	1745	1886	1841	1916	1788	1750	1812	1911	1816	1783	1855	1763	1792	1768	1815	1763	1888	1793	2029	1905	1905	1809	2132	2171	1938	1922	2074	2120	2264	2372
2304	1895	1861	1978	2068	2163	2506	1849	1739	1684	1691	1825	1809	1845	1686	1943	1710	1985	1726	1820	1759	1901	1855	1934	1802	1760	1829	1930	1830	1793	1869	1777	1809	1784	1827	1781	1901	1808	2047	1924	1925	1827	2148	2193	1952	1936	2096	2141	2285	2393
2329	1912	1881	1996	2085	2183	2537	1866	1752	1697	1705	1845	1823	1859	1700	1963	1723	2003	1739	1838	1776	1923	1873	1952	1813	1775	1846	1943	1843	1805	1886	1793	1818	1795	1843	1792	1920	1822	2067	1940	1939	1840	2172	2214	1970	1950	2112	2158	2305	2419
2358	1929	1897	2011	2110	2207	2564	1879	1765	1707	1714	1856	1837	1873	1714	1980	1737	2022	1751	1853	1788	1935	1886	1970	1828	1793	1859	1962	1858	1824	1901	1808	1836	1810	1861	1810	1932	1835	2084	1956	1955	1853	2191	2235	1989	1966	2131	2180	2330	2442
2382	1947	1911	2032	2130	2231	2594	1896	1779	1718	1730	1871	1849	1891	1722	2000	1751	2044	1765	1866	1803	1955	1903	1987	1845	1804	1873	1976	1875	1835	1913	1818	1851	1824	1875	1824	1951	1851	2099	1968	1973	1869	2208	2254	2005	1984	2151	2201	2350	2465
2408	1963	1926	2049	2152	2256	2624	1908	1794	1731	1746	1887	1864	1902	1732	2013	1763	2064	1776	1882	1816	1970	1915	2004	1856	1816	1891	1991	1890	1852	1930	1838	1861	1842	1889	1833	1966	1863	2115	1989	1985	1884	2231	2276	2026	1998	2172	2217	2375	2489
2437	1980	1941	2072	2171	2274	2654	1923	1803	1745	1755	1903	1879	1918	1749	2034	1772	2084	1793	1897	1827	1986	1936	2018	1873	1833	1901	2011	1903	1863	1943	1850	1878	1851	1904	1847	1978	1877	2137	2005	2001	1898	2253	2300	2040	2018	2190	2238	2397	2513
2463	1995	1959	2089	2194	2301	2688	1939	1820	1755	1769	1914	1891	1936	1761	2052	1790	2101	1804	1911	1844	2001	1945	2036	1883	1847	1918	2025	1920	1877	1963	1863	1891	1869	1919	1863	1999	1894	2153	2018	2020	1918	2272	2321	2055	2036	2205	2256	2415	2539
2487	2012	1972	2107	2214	2320	2716	1957	1832	1765	1782	1933	1911	1949	1769	2072	1802	2117	1816	1926	1861	2018	1963	2055	1897	1862	1934	2043	1933	1895	1974	1876	1904	1879	1935	1878	2011	1909	2169	2037	2036	1930	2293	2340	2074	2050	2227	2279	2436	2564
2510	2030	1989	2130	2236	2348	2745	1971	1842	1780	1797	1947	1923	1961	1783	2090	1815	2140	1832	1943	1869	2033	1979	2069	1914	1876	1947	2059	1949	1904	1994	1894	1917	1896	1950	1893	2032	1923	2190	2053	2051	1945	2309	2360	2092	2068	2244	2297	2458	2585
2540	2049	2003	2145	2257	2370	2777	1988	1855	1792	1804	1964	1933	1977	1793	2109	1829	2155	1842	1954	1883	2050	1993	2089	1929	1889	1965	2076	1965	1917	2008	1907	1934	1909	1963	1904	2046	1936	2209	2066	2068	1959	2331	2382	2110	2079	2264	2317	2480	2611
2564	2063	2022	2166	2274	2394	2804	1999	1871	1805	1819	1978	1948	1993	1805	2122	1840	2175	1859	1972	1901	2065	2009	2102	1939	1901	1977	2092	1982	1934	2020	1918	1949	1921	1976	1918	2058	1948	2225	2082	2085	1976	2350	2401	2124	2097	2282	2340	2503	2632
2593	2082	2039	2187	2298	2414	2833	2014	1884	1819	1832	1993	1964	2009	1821	2140	1851	2198	1869	1986	1915	2080	2025	2121	1956	1917	1995	2104	1994	1949	2037	1935	1962	1939	1993	1937	2078	1960	2244	2097	2100	1990	2372	2420	2139	2115	2300	2357	2528	2659
2615	2100	2056	2203	2317	2440	2866	2029	1895	1830	1844	2005	1977	2025	1833	2162	1864	2212	1880	1998	1926	2095	2037	2138	1970	1929	2006	2122	2012	1965	2052	1949	1973	1950	2008	1951	2095	1977	2264	2114	2116	2006	2388	2442	2158	2131	2321	2380	2551	2681
2644	2113	2069	2224	2336	2464	2894	2046	1907	1842	1855	2024	1992	2039	1846	2176	1878	2230	1895	2014	1942	2110	2052	2157	1985	1944	2026	2136	2027	1978	2064	1964	1986	1962	2023	1963	2108	1992	2280	2129	2133	2022	2411	2464	2176	2147	2340	2401	2568	2707
2669	2131	2084	2243	2360	2483	2927	2060	1920	1852	1868	2038	2007	2056	1854	2195	1893	2252	1908	2023	1956	2129	2066	2170	2000	1956	2036	2151	2038	1990	2082	1977	2003	1978	2040	1974	2124	2007	2300	2146	2146	2035	2432	2484	2192	2163	2359	2419	2591	2731
2694	2150	2102	2262	2380	2508	2953	2078	1934	1867	1877	2053	2022	2070	1865	2213	1906	2269	1923	2037	1969	2142	2084	2189	2011	1973	2054	2167	2057	2003	2095	1989	2014	1996	2054	1989	2139	2015	2317	2161	2160	2048	2448	2506	2209	2175	2382	2441	2613	2753
2719	2166	2120	2281	2400	2529	2987	2089	1949	1874	1893	2066	2035	2082	1879	2229	1917	2292	1937	2054	1981	2159	2099	2206	2026	1983	2069	2182	2069	2019	2111	2001	2030	2006	2069	2001	2155	2034	2334	2179	2181	2059	2473	2527	2226	2191	2395	2462	2635	2776
2744	2183	2135	2300	2423	2554	3014	2106	1959	1887	1903	2084	2051	2097	1894	2253	1929	2307	1945	2069	1997	2174	2114	2223	2037	1996	2081	2199	2085	2031	2127	2015	2042	2022	2081	2020	2176	2045	2350	2198	2193	2073	2493	2547	2243	2210	2415	2478	2660	2803
2773	2203	2152	2320	2443	2575	3046	2123	1974	1903	1915	2095	2062	2112	1900	2268	1941	2325	1958	2081	2006	2194	2129	2239	2053	2010	2097	2214	2099	2049	2139	2033	2057	2034	2099	2031	2187	2062	2369	2213	2211	2089	2510	2571	2261	2226	2435	2498	2678	2823
2801	2219	2167	2335	2467	2602	3073	2134	1985	1915	1924	2115	2077	2126	1915	2286	1960	2345	1974	2096	2018	2211	2140	2260	2068	2020	2115	2232	2114	2057	2156	2048	2075	2050	2113	2047	2203	2076	2388	2227	2229	2100	2527	2590	2275	2240	2456	2518	2699	2849
2827	2235	2182	2356	2483	2620	3105	2149	2003	1926	1938	2127	2087	2146	1928	2303	1970	2367	1988	2108	2036	2223	2156	2273	2084	2038	2132	2250	2131	2076	2174	2058	2087	2063	2129	2062	2221	2087	2404	2243	2242	2120	2549	2614	2294	2257	2475	2538	2724	2877
2852	2254	2198	2374	2509	2643	3135	2164	2013	1936	1948	2145	2104	2159	1941	2325	1985	2387	2000	2124	2045	2239	2174	2289	2097	2048	2147	2264	2148	2089	2187	2073	2100	2079	2144	2072	2240	2104	2421	2260	2258	2129	2569	2634	2311	2274	2496	2557	2748	2896
2875	2267	2214	2392	2529	2667	3163	2182	2025	1950	1961	2155	2116	2173	1950	2339	1997	2404	2010	2134	2058	2258	2187	2308	2109	2064	2157	2280	2158	2101	2203	2087	2113	2089	2162	2087	2255	2114	2442	2274	2276	2145	2589	2657	2328	2287	2512	2582	2768	2921
2904	2288	2228	2412	2547	2689	3196	2195	2041	1963	1972	2171	2133	2187	1963	2361	2007	2424	2023	2149	2076	2274	2201	2324	2124	2078	2175	2295	2176	2116	2216	2102	2128	2106	2172	2103	2271	2132	2461	2290	2291	2156	2607	2676	2344	2306	2530	2598	2789	2946
2927	2305	2246	2431	2570	2715	3225	2210	2053	1971	1988	2189	2146	2203	1973	2376	2024	2442	2037	2162	2086	2287	2216	2343	2135	2088	2190	2312	2189	2130	2233	2116	2140	2122	2188	2118	2283	2141	2475	2305	2310	2171	2632	2698	2364	2318	2549	2619	2810	2971
2957	2322	2259	2450	2589	2736	3252	2228	2067	1985	1995	2201	2158	2220	1989	2393	2037	2458	2048	2180	2098	2302	2231	2358	2154	2099	2204	2330	2203	2145	2246	2127	2159	2136	2206	2131	2302	2157	2496	2325	2326	2189	2648	2718	2379	2338	2572	2638	2831	2995
2978	2339	2277	2471	2613	2760	3288	2242	2079	1994	2008	2217	2171	2233	2000	2412	2048	2479	2061	2194	2113	2318	2247	2377	2165	2114	2217	2345	2221	2156	2260	2143	2172	2146	2222	2147	2315	2173	2512	2339	2337	2202	2673	2740	2397	2352	2590	2657	2858	3021
3008	2354	2291	2488	2634	2783	3312	2257	2092	2008	2025	2230	2188	2247	2013	2429	2062	2496	2079	2205	2124	2338	2266	2391	2179	2125	2235	2359	2232	2173	2273	2156	2185	2158	2232	2157	2335	2184	2534	2356	2357	2218	2688	2757	2415	2370	2607	2680	2877	3042
3035	2372	2312	2505	2657	2807	3347	2270	2104	2020	2034	2247	2199	2263	2021	2450	2075	2518	2089	2223	2136	2351	2280	2408	2195	2142	2248	2377	2248	2185	2289	2173	2201	2176	2249	2174	2348	2203	2552	2368	2370	2229	2713	2779	2431	2388	2627	2702	2903	3065
3060	2385	2325	2524	2674	2831	3374	2287	2120	2035	2047	2260	2215	2281	2036	2465	2085	2537	2103	2237	2151	2366	2291	2424	2207	2152	2266	2390	2263	2197	2309	2187	2215	2188	2263	2184	2367	2212	2570	2384	2385	2243	2731	2803	2447	2398	2642	2720	2924	3090
3084	2405	2343	2546	2696	2852	3404	2299	2130	2047	2057	2277	2230	2291	2048	2485	2098	2554	2119	2249	2163	2384	2309	2444	2219	2168	2280	2411	2279	2215	2318	2201	2229	2204	2278	2201	2379	2226	2586	2401	2401	2258	2749	2820	2467	2417	2661	2737	2946	3115
3111	2424	2357	2566	2717	2877	3434	2314	2144	2058	2072	2293	2241	2312	2062	2504	2112	2574	2127	2261	2178	2403	2322	2461	2237	2180	2296	2423	2295	2226	2333	2213	2240	2219	2293	2214	2397	2241	2604	2419	2418	2269	2772	2845	2479	2432	2680	2759	2966	3135
3138	2437	2373	2583	2737	2896	3466	2332	2158	2067	2082	2307	2256	2324	2069	2521	2126	2594	2142	2278	2188	2418	2336	2477	2251	2195	2311	2439	2311	2240	2350	2226	2256	2231	2307	2231	2410	2255	2623	2433	2432	2285	2788	2866	2496	2448	2704	2779	2988	3163
3161	2453	2393	2601	2762	2918	3494	2346	2171	2082	2093	2323	2269	2341	2083	2539	2138	2616	2153	2293	2203	2431	2355	2493	2266	2204	2325	2458	2323	2258	2363	2238	2267	2246	2323	2245	2432	2270	2638	2449	2452	2298	2812	2884	2517	2463	2723	2801	3010	3183
3188	2473	2407	2621	2781	2947	3523	2360	2184	2090	2105	2334	2285	2355	2095	2558	2154	2634	2171	2308	2215	2451	2368	2515	2276	2215	2340	2472	2339	2272	2382	2258	2283	2256	2341	2258	2442	2282	2658	2468	2464	2312	2832	2903	2534	2478	2740	2820	3030	3213
3215	2492	2424	2642	2799	2967	3558	2374	2192	2102	2118	2352	2301	2367	2105	2573	2164	2649	2182	2316	2227	2464	2385	2531	2294	2230	2356	2489	2353	2285	2394	2271	2299	2274	2353	2271	2462	2301	2675	2485	2483	2325	2849	2925	2547	2496	2758	2838	3054	3234
3238	2508	2437	2656	2821	2992	3587	2390	2205	2113	2133	2368	2314	2386	2118	2592	2177	2669	2193	2332	2243	2480	2401	2543	2306	2242	2368	2507	2367	2297	2414	2283	2310	2286	2369	2287	2480	2314	2691	2499	2498	2342	2867	2947	2565	2511	2777	2857	3075	3257
3268	2525	2452	2681	2845	3011	3612	2406	2219	2128	2142	2382	2326	2397	2130	2611	2190	2692	2209	2348	2256	2493	2411	2560	2316	2257	2382	2521	2383	2311	2426	2298	2328	2301	2383	2299	2490	2328	2710	2516	2512	2353	2889	2970	2582	2526	2798	2878	3098	3281
3291	2540	2471	2699	2866	3033	3644	2422	2233	2142	2155	2396	2345	2413	2145	2630	2205	2708	2219	2360	2268	2514	2431	2580	2331	2271	2401	2534	2398	2325	2443	2313	2339	2314	2398	2315	2508	2342	2733	2529	2533	2370	2912	2991	2600	2543	2817	2899	3121	3306
3317	2559	2484	2718	2887	3062	3677	2436	2249	2154	2168	2413	2358	2430	2155	2644	2218	2726	2234	2373	2281	2530	2444	2595	2349	2285	2412	2553	2415	2343	2457	2323	2350	2329	2413	2328	2525	2351	2745	2549	2544	2386	2928	3011	2616	2563	2836	2916	3143	3329
3346	2574	2501	2737	2909	3079	3706	2450	2261	2164	2178	2429	2370	2446	2164	2662	2232	2748	2244	2390	2296	2543	2459	2611	2360	2297	2428	2568	2428	2356	2473	2340	2368	2344	2432	2343	2540	2366	2764	2565	2565	2395	2951	3033	2635	2578	2856	2939	3161	3353
3371	2591	2521	2753	2927	3108	3737	2464	2275	2174	2190	2440	2384	2460	2178	2683	2241	2767	2258	2402	2306	2562	2475	2630	2377	2306	2444	2587	2446	2366	2485	2352	2381	2359	2446	2352	2558	2384	2783	2579	2576	2408	2973	3051	2650	2596	2875	2959	3187	3376
3400	2611	2533	2773	2947	3127	3766	2480	2289	2189	2202	2456	2401	2472	2189	2699	2256	2782	2273	2419	2323	2573	2487	2649	2388	2324	2456	2603	2462	2380	2500	2367	2392	2370	2461	2369	2575	2395	2805	2597	2592	2427	2992	3077	2671	2608	2892	2980	3206	3403
3426	2628	2551	2795	2968	3149	3796	2499	2300	2200	2212	2473	2411	2492	2200	2716	2270	2805	2286	2428	2333	2594	2501	2666	2401	2335	2474	2619	2475	2395	2517	2384	2410	2388	2471	2381	2592	2413	2817	2613	2613	2439	3008	3094	2686	2622	2912	2998	3230	3426
3449	2644	2564	2808	2990	3174	3826	2510	2311	2211	2225	2489	2424	2503	2213	2733	2280	2820	2299	2444	2349	2607	2521	2682	2415	2350	2491	2636	2493	2407	2534	2394	2421	2397	2489	2397	2607	2426	2839	2626	2630	2451	3028	3117	2702	2640	2927	3020	3253	3448
3473	2661	2585	2829	3013	3195	3857	2526	2324	2221	2236	2504	2442	2518	2229	2751	2297	2838	2308	2461	2356	2622	2532	2698	2432	2361	2502	2650	2503	2421	2549	2410	2439	2414	2503	2407	2622	2440	2857	2645	2644	2469	3050	3138	2722	2656	2948	3040	3273	3473
3498	2677	2598	2848	3031	3218	3886	2541	2338	2238	2253	2517	2454	2533	2242	2773	2306	2863	2324	2473	2372	2638	2546	2716	2445	2376	2517	2667	2521	2440	2564	2424	2449	2425	2518	2423	2635	2451	2874	2658	2659	2484	3070	3157	2737	2675	2968	3058	3299	3498
3529	2694	2614	2871	3055	3242	3917	2558	2351	2247	2264	2532	2469	2546	2251	2792	2319	2880	2337	2486	2383	2656	2561	2730	2458	2388	2535	2682	2534	2452	2579	2437	2466	2438	2537	2436	2653	2464	2892	2673	2673	2495	3093	3176	2755	2690	2986	3077	3321	3520
3553	2713	2630	2885	3076	3268	3943	2569	2365	2260	2274	2546	2479	2565	2266	2806	2332	2900	2350	2498	2399	2670	2575	2751	2472	2398	2550	2699	2548	2464	2594	2450	2477	2455	2551	2451	2668	2478	2907	2691	2690	2511	3112	3198	2769	2705	3003	3096	3337	3545
3579	2729	2644	2903	3097	3291	3977	2587	2377	2272	2283	2565	2495	2580	2275	2828	2348	2917	2360	2515	2409	2686	2595	2768	2487	2411	2562	2710	2564	2480	2603	2463	2491	2472	2565	2465	2686	2494	2926	2708	2708	2520	3132	3218	2787	2721	3025	3117	3360	3572
3608	2743	2663	2922	3118	3314	4002	2603	2388	2282	2296	2575	2511	2592	2284	2846	2361	2938	2378	2528	2425	2702	2608	2782	2502	2424	2579	2729	2579	2493	2620	2479	2509	2481	2577	2481	2699	2506	2946	2721	2723	2534	3148	3245	2802	2735	3042	3138	3382	3594
3632	2765	2676	2942	3139	3338	4036	2617	2401	2297	2310	2591	2526	2607	2301	2863	2371	2958	2387	2542	2435	2722	2621	2801	2516	2439	2597	2746	2597	2508	2634	2496	2518	2496	2596	2496	2715	2523	2962	2736	2737	2548	3171	3265	2819	2751	3061	3159	3404	3621
3659	2776	2694	2961	3160	3360	4068	2632	2416	2310	2323	2609	2538	2624	2312	2878	2386	2971	2405	2554	2448	2736	2637	2817	2532	2450	2607	2763	2610	2521	2654	2505	2536	2511	2611	2510	2735	2533	2983	2754	2754	2562	3191	3281	2839	2770	3080	3181	3427	3642
3681	2795	2713	2982	3180	3380	4096	2646	2428	2319	2337	2620	2550	2641	2323	2898	2399	2990	2416	2573	2464	2750	2650	2837	2543	2464	2624	2778	2622	2539	2668	2522	2547	2525	2623	2524	2751	2547	3003	2771	2772	2578	3211	3307	2859	2785	3104	3201	3448	3664
3710	2813	2728	3003	3201	3401	4124	2661	2441	2331	2345	2639	2564	2654	2333	2915	2411	3013	2426	2586	2475	2770	2665	2852	2559	2481	2640	2794	2642	2550	2682	2533	2561	2540	2638	2533	2764	2566	3019	2787	2787	2592	3231	3325	2874	2800	3121	3218	3471	3693
3735	2830	2741	3021	3223	3428	4153	2677	2457	2345	2358	2651	2578	2671	2345	2931	2422	3030	2442	2600	2489	2783	2680	2872	2572	2493	2655	2806	2657	2566	2694	2548	2577	2552	2653	2553	2782	2579	3037	2805	2801	2608	3250	3344	2892	2816	3140	3236	3496	3711
3763	2849	2758	3041	3243	3451	4185	2692	2468	2354	2372	2667	2596	2684	2359	2952	2438	3053	2453	2612	2500	2800	2701	2885	2582	2506	2670	2825	2671	2579	2708	2562	2589	2568	2667	2562	2799	2593	3054	2819	2821	2624	3272	3370	2904	2835	3157	3258	3516	3740
3786	2864	2776	3061	3261	3470	4214	2706	2482	2365	2382	2684	2608	2700	2372	2973	2450	3071	2467	2625	2517	2816	2713	2902	2599	2519	2682	2840	2683	2592	2723	2578	2607	2579	2683	2578	2812	2608	3072	2835	2833	2635	3290	3387	2924	2852	3179	3277	3536	3763
3814	2878	2791	3074	3283	3493	4243	2720	2496	2377	2396	2700	2620	2715	2380	2986	2464	3091	2483	2641	2531	2833	2729	2917	2611	2532	2702	2860	2701	2605	2742	2594	2621	2596	2702	2590	2828	2618	3089	2849	2853	2649	3309	3413	2939	2867	3197	3301	3563	3788
3838	2898	2805	3097	3305	3518	4278	2733	2509	2394	2404	2710	2638	2728	2394	3005	2474	3107	2492	2653	2539	2850	2745	2936	2629	2545	2713	2872	2714	2621	2757	2602	2631	2607	2713	2606	2843	2635	3109	2866	2869	2663	3329	3432	2957	2883	3213	3318	3582	3812
3864	2915	2824	3116	3328	3539	4306	2750	2522	2406	2419	2725	2648	2744	2406	3024	2488	3128	2505	2670	2556	2865	2760	2953	2638	2557	2727	2887	2732	2634	2773	2618	2650	2621	2726	2621	2860	2650	3123	2882	2886	2675	3351	3454	2975	2897	3235	3340	3604	3834
3890	2934	2837	3135	3349	3563	4338	2767	2532	2419	2427	2742	2662	2757	2416	3043	2505	3142	2518	2683	2569	2877	2771	2969	2657	2566	2745	2904	2747	2650	2785	2635	2660	2640	2746	2632	2877	2664	3145	2901	2902	2690	3367	3470	2994	2913	3256	3362	3629	3859
3917	2949	2856	3153	3371	3589	4367	2779	2546	2427	2445	2760	2680	2776	2431	3061	2518	3164	2533	2698	2579	2896	2788	2988	2670	2583	2758	2921	2761	2664	2800	2649	2673	2652	2759	2649	2893	2674	3161	2917	2912	2702	3392	3492	3006	2926	3269	3377	3648	3884
3945	2965	2867	3171	3387	3610	4394	2798	2558	2442	2452	2771	2695	2788	2441	3078	2531	3180	2545	2709	2594	2913	2800	3005	2681	2596	2776	2935	2777	2677	2818	2663	2691	2662	2771	2662	2906	2687	3178	2931	2929	2718	3409	3513	3025	2944	3290	3399	3668	3906
3971	2982	2887	3194	3409	3636	4424	2814	2573	2453	2465	2789	2706	2807	2455	3098	2540	3201	2557	2724	2604	2926	2815	3020	2696	2609	2788	2950	2788	2690	2831	2673	2703	2680	2791	2674	2925	2704	3197	2947	2950	2731	3431	3534	3045	2958	3312	3421	3691	3932
3993	3001	2900	3208	3431	3658	4453	2828	2588	2462	2478	2801	2718	2817	2465	3117	2557	3221	2569	2737	2617	2942	2834	3037	2711	2622	2807	2970	2802	2706	2849	2691	2718	2694	2804	2688	2942	2721	3214	2963	2962	2749	3448	3555	3061	2980	3329	3436	3713	3955
4023	3018	2920	3229	3453	3679	4485	2843	2598	2476	2489	2817	2734	2833	2480	3134	2565	3240	2587	2755	2629	2963	2849	3058	2726	2632	2816	2983	2823	2719	2860	2703	2729	2706	2821	2706	2954	2732	3237	2982	2976	2759	3471	3576	3075	2992	3347	3460	3733	3978
4045	3031	2935	3246	3475	3703	4518	2857	2612	2489	2501	2833	2749	2846	2490	3151	2580	3258	2599	2768	2646	2974	2865	3076	2741	2648	2833	3002	2834	2730	2874	2715	2746	2719	2833	2718	2970	2748	3252	2995	2997	2772	3489	3600	3094	3006	3367	3478	3759	4002
4073	3054	2952	3268	3493	3727	4542	2872	2621	2502	2516	2844	2762	2866	2500	3170	2596	3281	2609	2779	2656	2990	2878	3093	2754	2662	2850	3020	2853	2745	2889	2733	2757	2733	2850	2730	2987	2757	3273	3010	3013	2791	3511	3619	3111	3026	3386	3501	3779	4026
4096	3066	2966	3286	3512	3748	4573	2889	2635	2512	2524	2860	2778	2877	2515	3185	2605	3295	2621	2797	2673	3009	2894	3109	2769	2672	2867	3035	2865	2757	2904	2745	2775	2749	2866	2748	3004	2775	3290	3027	3028	2801	3528	3640	3128	3038	3404	3518	3800	4051
4128	3083	2981	3308	3538	3770	4606	2901	2651	2521	2541	2875	2792	2894	2527	3202	2618	3313	2633	2812	2683	3023	2908	3126	2782	2687	2877	3050	2880	2773	2921	2758	2785	2762	2876	2758	3020	2786	3307	3045	3042	2816	3548	3663	3147	3055	3426	3540	3824	4077
4151	3100	2998	3326	3558	3794	4635	2918	2666	2538	2551	2895	2802	2908	2541	3220	2630	3338	2651	2823	2696	3041	2923	3140	2797	2700	2893	3066	2893	2789	2937	2772	2798	2776	2893	2772	3036	2800	3326	3057	3058	2830	3570	3684	3164	3075	3441	3559	3846	4102
4179	3121	3014	3342	3579	3818	4662	2933	2675	2548	2564	2909	2817	2925	2552	3238	2646	3352	2663	2834	2712	3053	2939	3161	2807	2715	2907	3084	2909	2804	2954	2786	2817	2791	2907	2788	3053	2814	3342	3073	3075	2844	3591	3702	3180	3088	3460	3580	3867	4127
4200	3137	3029	3363	3602	3840	4694	2945	2687	2558	2571	2921	2833	2942	2565	3257	2659	3371	2674	2852	2723	3073	2955	3175	2820	2723	2924	3099	2926	2816	2964	2802	2832	2803	2923	2802	3070	2828	3361	3092	3089	2857	3611	3728	3196	3107	3481	3600	3890	4153
4232	3154	3045	3379	3619	3864	4723	2959	2699	2575	2589	2936	2844	2952	2576	3274	2674	3389	2689	2865	2734	3090	2968	3191	2839	2738	2942	3113	2938	2830	2983	2815	2843	2819	2938	2814	3087	2847	3377	3107	3110	2873	3630	3745	3213	3123	3498	3620	3914	4178
4253	3169	3061	3402	3642	3890	4755	2973	2718	2583	2598	2950	2863	2971	2588	3292	2685	3413	2699	2880	2750	3103	2983	3211	2850	2754	2951	3127	2953	2843	2999	2827	2860	2830	2954	2827	3099	2855	3395	3125	3123	2885	3651	3769	3231	3138	3520	3637	3936	4201
4279	3189	3077	3416	3659	3909	4785	2991	2728	2593	2609	2967	2874	2985	2600	3314	2698	3427	2715	2896	2764	3120	2999	3228	2868	2762	2970	3144	2970	2856	3012	2840	2869	2845	2971	2842	3114	2875	3416	3141	3141	2901	3673	3786	3245	3154	3537	3661	3957	4229
4305	3203	3091	3438	3684	3930	4815	3003	2741	2609	2621	2982	2887	2998	2609	3327	2713	3448	2729	2907	2773	3135	3012	3244	2878	2778	2983	3160	2983	2873	3023	2857	2883	2863	2984	2859	3130	2887	3435	3153	3155	2913	3690	3811	3265	3170	3559	3676	3981	4250
4335	3223	3112	3456	3703	3957	4846	3021	2753	2622	2632	2996	2903	3011	2623	3350	2724	3470	2739	2919	2788	3149	3028	3262	2892	2789	3001	3177	3001	2886	3040	2872	2898	2877	2999	2872	3151	2900	3453	3174	3171	2931	3709	3832	3280	3186	3576	3696	4000	4278
4360	3237	3125	3473	3727	3976	4874	3036	2766	2631	2649	3010	2917	3029	2635	3365	2737	3488	2755	2936	2803	3169	3043	3278	2910	2802	3012	3190	3016	2902	3057	2885	2915	2891	3012	2887	3168	2911	3470	3189	3186	2941	3731	3850	3299	3202	3594	3720	4020	4303
4386	3255	3144	3496	3747	4003	4905	3052	2779	2642	2656	3026	2930	3041	2645	3386	2752	3504	2764	2952	2816	3187	3056	3292	2924	2818	3027	3206	3029	2911	3069	2900	2926	2903	3031	2900	3183	2928	3486	3200	3205	2959	3751	3874	3316	3216	3616	3741	4048	4330
4409	3270	3160	3515	3769	4023	4934	3066	2792	2655	2670	3042	2942	3061	2661	3404	2762	3523	2777	2965	2826	3198	3071	3312	2937	2826	3042	3222	3047	2928	3085	2914	2938	2920	3044	2917	3197	2943	3503	3219	3220	2969	3772	3891	3333	3230	3636	3760	4068	4354
4437	3288	3173	3533	3786	4048	4965	3081	2807	2666	2681	3058	2956	3075	2670	3421	2779	3546	2792	2976	2840	3217	3086	3326	2947	2841	3057	3241	3061	2943	3100	2929	2953	2931	3057	2931	3216	2958	3524	3235	3236	2985	3790	3912	3347	3251	3653	3781	4091	4384
4461	3304	3190	3550	3807	4072	4995	3099	2819	2682	2696	3071	2975	3088	2684	3440	2790	3563	2808	2992	2854	3231	3101	3345	2964	2855	3075	3255	3077	2958	3116	2943	2968	2942	3075	2941	3232	2972	3542	3248	3250	2998	3811	3936	3366	3266	3671	3801	4113	4412
4491	3321	3206	3569	3831	4096	5043	3109	2834	2690	2706	3088	2987	3107	2696	3456	2802	3584	2820	3004	2865	3250	3118	3362	2977	2866	3088	3274	3088	2967	3128	2955	2981	2958	3089	2955	3247	2985	3559	3269	3266	3014	3833	3957	3382	3280	3688	3819	4137	4437
4516	3341	3221	3592	3850	4119		3129	2848	2705	2717	3102	3001	3118	2707	3471	2816	3598	2832	3022	2878	3267	3133	3378	2991	2881	3104	3288	3104	2983	3144	2971	2995	2971	3103	2973	3260	2998	3578	3281	3282	3028	3848	3980	3402	3295	3711	3837	4163	4467
4543	3356	3236	3611	3873	4141		3141	2855	2716	2727	3115	3012	3134	2717	3493	2827	3621	2842	3032	2893	3282	3147	3394	3005	2897	3118	3305	3119	2997	3164	2980	3011	2987	3121	2983	3280	3013	3595	3297	3301	3040	3872	3998	3419	3311	3726	3858	4184	4492
4569	3376	3255	3629	3893	4162		3154	2872	2730	2742	3130	3028	3147	2733	3509	2842	3637	2856	3048	2906	3294	3165	3411	3020	2907	3135	3319	3133	3011	3178	2999	3028	3002	3133	2998	3292	3026	3613	3317	3314	3052	3889	4016	3433	3329	3749	3881	4209	4520
4591	3394	3269	3650	3912	4184		3172	2883	2738	2756	3145	3044	3165	2742	3527	2856	3659	2871	3064	2919	3313	3180	3432	3034	2918	3148	3338	3148	3024	3191	3013	3040	3017	3152	3010	3309	3039	3629	3333	3329	3067	3912	4039	3448	3348	3767	3897	4229	4547
4619	3407	3287	3666	3934	4208		3185	2894	2751	2769	3159	3055	3180	2753	3545	2865	3675	2884	3076	2929	3329	3192	3445	3048	2932	3166	3352	3165	3040	3206	3024	3053	3026	3164	3025	3328	3054	3650	3346	3348	3082	3927	4062	3470	3360	3785	3916	4251	4574
4645	3425	3300	3686	3957	4235		3199	2912	2763	2777	3175	3070	3191	2769	3565	2879	3698	2896	3088	2946	3343	3209	3466	3058	2946	3182	3368	3183	3054	3222	3038	3067	3041	3179	3041	3343	3071	3665	3365	3364	3094	3950	4081	3487	3375	3801	3941	4277	4606
4673	3442	3316	3706	3978	4253		3214	2925	2774	2788	3195	3082	3208	2780	3580	2892	3713	2907	3100	2955	3358	3221	3484	3078	2962	3194	3384	3197	3066	3236	3054	3079	3054	3197	3056	3358	3085	3686	3381	3378	3110	3968	4101	3505	3396	3825	3957	4299	4635
4695	3457	3335	3725	3998	4275		3228	2937	2791	2801	3210	3095	3225	2791	3597	2905	3737	2919	3114	2971	3374	3239	3500	3090	2971	3209	3402	3210	3083	3252	3069	3098	3070	3207	3071	3375	3097	3704	3396	3397	3123	3989	4126	3517	3410	3840	3981	4324	4665
4722	3475	3349	3740	4019	4299		3248	2946	2797	2815	3224	3110	3241	2801	3616	2918	3752	2935	3128	2983	3393	3256	3517	3101	2985	3224	3418	3222	3098	3268	3084	3110	3087	3222	3081	3388	3107	3717	3412	3408	3137	4010	4145	3536	3426	3861	3999	4349	4696
4750	3492	3366	3760	4041	4327		3262	2963	2812	2823	3238	3125	3253	2815	3637	2930	3772	2947	3143	2994	3410	3269	3534	3116	2997	3238	3435	3238	3111	3278	3096	3125	3100	3237	3095	3405	3124	3738	3429	3429	3155	4029	4164	3553	3441	3881	4020	4372	4727
4775	3508	3382	3780	4061	4348		3274	2976	2822	2838	3255	3139	3268	2828	3652	2945	3792	2960	3157	3008	3423	3283	3546	3132	3009	3251	3451	3252	3122	3297	3107	3139	3116	3252	3111	3424	3136	3756	3442	3443	3169	4051	4187	3568	3458	3897	4039	4397	4759
4802	3525	3396	3797	4081	4369		3290	2990	2835	2847	3267	3152	3287	2839	3674	2960	3812	2977	3171	3024	3443	3295	3567	3143	3022	3266	3466	3267	3137	3309	3123	3150	3130	3270	3124	3436	3153	3776	3459	3462	3179	4070	4207	3587	3470	3918	4060	4423	4792
4830	3544	3415	3820	4103	4392		3306	3002	2846	2865	3283	3171	3301	2851	3690	2972	3827	2987	3187	3034	3457	3312	3580	3161	3040	3282	3482	3286	3150	3329	3139	3166	3142	3286	3139	3451	3167	3792	3472	3476	3195	4088	4232	3604	3491	3937	4081	4447	4826
4855	3563	3431	3836	4124	4418		3320	3015	2862	2876	3297	3183	3311	2864	3707	2982	3850	3003	3201	3050	3471	3327	3599	3174	3048	3298	3497	3301	3167	3341	3149	3181	3157	3300	3155	3471	3178	3812	3493	3492	3208	4110	4253	3620	3507	3954	4098	4472	4862
4881	3580	3448	3855	4147	4440		3334	3029	2872	2884	3309	3199	3329	2878	3725	2999	3867	3013	3217	3058	3487	3343	3615	3185	3063	3311	3510	3313	3179	3359	3164	3195	3168	3313	3169	3483	3192	3830	3504	3504	3220	4131	4274	3641	3519	3976	4122	4496	4900
4907	3593	3459	3875	4169	4461		3351	3040	2883	2896	3328	3208	3347	2886	3745	3011	3889	3026	3228	3072	3505	3358	3635	3200	3079	3331	3532	3332	3197	3372	3179	3209	3181	3326	3182	3502	3209	3848	3522	3525	3238	4152	4299	3655	3536	3991	4141	4521	4942
4933	3615	3477	3896	4188	4485		3368	3055	2893	2908	3343	3224	3362	2899	3761	3020	3907	3042	3241	3087	3517	3371	3653	3214	3090	3345	3544	3342	3205	3383	3193	3219	3198	3346	3193	3520	3220	3865	3538	3539	3252	4173	4319	3672	3554	4013	4159	4545	4993
4957	3629	3494	3912	4209	4507		3381	3065	2906	2923	3355	3239	3376	2912	3778	3034	3924	3055	3258	3099	3538	3389	3670	3229	3104	3362	3559	3357	3222	3399	3207	3236	3213	3358	3210	3533	3236	3883	3556	3555	3265	4191	4342	3687	3570	4030	4179	4573
4983	3648	3509	3933	4228	4533		3396	3082	2918	2936	3373	3254	3387	2926	3801	3051	3941	3062	3269	3110	3551	3403	3685	3245	3115	3374	3575	3376	3236	3418	3220	3248	3223	3377	3224	3546	3250	3897	3571	3569	3279	4216	4362	3705	3584	4050	4200	4598
5015	3660	3526	3953	4247	4556		3408	3092	2932	2944	3389	3266	3404	2936	3818	3059	3964	3078	3288	3128	3570	3420	3703	3254	3128	3388	3595	3391	3248	3431	3234	3260	3239	3387	3239	3563	3264	3916	3589	3590	3292	4237	4384	3725	3600	4072	4220	4624
	3679	3541	3972	4268	4575		3425	3103	2944	2956	3402	3281	3419	2949	3832	3078	3980	3092	3300	3137	3584	3431	3720	3269	3144	3406	3606	3404	3265	3447	3251	3277	3252	3404	3249	3582	3278	3934	3601	3601	3306	4257	4404	3739	3616	4087	4240	4653
	3697	3558	3987	4292	4598		3440	3120	2954	2971	3415	3297	3434	2961	3852	3088	3999	3105	3314	3150	3598	3448	3739	3285	3151	3419	3625	3419	3277	3459	3261	3290	3266	3422	3264	3596	3291	3957	3619	3619	3323	4278	4430	3759	3630	4106	4265	4680
	3714	3573	4011	4315	4620		3455	3131	2971	2984	3433	3310	3452	2969	3871	3102	4022	3119	3329	3163	3617	3464	3752	3297	3168	3436	3639	3433	3293	3479	3279	3302	3281	3432	3278	3613	3308	3972	3634	3638	3335	4297	4452	3775	3652	4127	4281	4708
	3734	3590	4029	4332	4648		3472	3144	2978	2995	3446	3325	3462	2984	3885	3115	4038	3132	3340	3180	3635	3477	3767	3314	3181	3450	3655	3449	3307	3489	3292	3320	3294	3451	3291	3629	3319	3991	3650	3651	3350	4317	4477	3791	3665	4149	4302	4736
	3747	3603	4049	4353	4671		3486	3160	2993	3004	3461	3337	3480	2998	3904	3129	4054	3144	3356	3191	3648	3495	3785	3328	3194	3462	3674	3467	3319	3508	3307	3332	3308	3466	3304	3642	3336	4009	3668	3667	3366	4340	4496	3806	3684	4165	4327	4765
	3768	3624	4065	4375	4694		3501	3170	3007	3016	3477	3352	3495	3008	3921	3140	4078	3157	3366	3207	3665	3511	3807	3339	3209	3479	3688	3480	3334	3520	3320	3348	3323	3480	3321	3661	3348	4023	3682	3683	3379	4364	4521	3824	3696	4187	4348	4795
	3785	3640	4087	4396	4715		3518	3182	3015	3030	3492	3364	3508	3017	3944	3152	4094	3167	3383	3218	3682	3522	3820	3357	3219	3492	3703	3498	3350	3538	3336	3359	3339	3495	3336	3675	3363	4046	3700	3698	3388	4386	4546	3840	3711	4205	4370	4826
	3799	3656	4101	4420	4740		3531	3198	3030	3042	3504	3376	3524	3033	3962	3163	4113	3182	3396	3232	3695	3537	3839	3366	3233	3508	3724	3508	3364	3553	3344	3376	3351	3508	3350	3692	3375	4062	3713	3715	3403	4408	4569	3861	3729	4226	4388	4858
	3818	3673	4124	4438	4759		3545	3207	3042	3055	3524	3393	3540	3041	3979	3181	4132	3195	3414	3243	3712	3553	3857	3386	3246	3522	3740	3524	3373	3568	3361	3390	3364	3523	3361	3711	3392	4082	3734	3730	3417	4429	4591	3876	3748	4244	4408	4891
	3831	3687	4143	4460	4786		3561	3219	3051	3065	3538	3408	3553	3056	3996	3193	4152	3210	3424	3256	3730	3566	3872	3398	3255	3542	3754	3539	3389	3578	3375	3401	3379	3536	3375	3724	3401	4097	3744	3744	3435	4452	4616	3891	3764	4266	4430	4927
	3848	3702	4161	4483	4810		3574	3233	3065	3076	3552	3420	3566	3068	4014	3206	4171	3219	3439	3267	3746	3582	3890	3414	3268	3556	3771	3557	3403	3597	3389	3417	3392	3551	3393	3742	3421	4121	3761	3761	3447	4471	4638	3912	3774	4285	4451	4967
	3866	3719	4179	4504	4830		3590	3248	3077	3090	3566	3432	3583	3081	4029	3219	4190	3233	3451	3282	3762	3598	3906	3425	3286	3570	3788	3569	3419	3610	3404	3433	3406	3567	3405	3759	3434	4134	3782	3779	3464	4493	4667	3926	3795	4308	4477
	3886	3732	4200	4521	4851		3607	3262	3089	3102	3580	3449	3600	3089	4050	3233	4212	3245	3466	3295	3778	3614	3921	3437	3296	3583	3799	3584	3435	3629	3418	3448	3418	3585	3418	3772	3445	4154	3793	3797	3474	4517	4690	3947	3807	4327	4494
	3900	3749	4214	4546	4877		3621	3273	3101	3114	3597	3465	3616	3106	4069	3247	4229	3259	3479	3305	3793	3631	3942	3451	3311	3597	3818	3601	3446	3643	3428	3461	3436	3596	3430	3789	3461	4172	3809	3808	3487	4535	4715	3962	3826	4347	4519
	3918	3764	4237	4567	4901		3637	3289	3113	3127	3612	3478	3629	3112	4083	3257	4247	3270	3493	3319	3805	3642	3957	3467	3322	3617	3831	3618	3463	3654	3445	3474	3450	3615	3448	3808	3476	4192	3826	3828	3501	4560	4741	3977	3841	4366	4541
	3932	3779	4256	4585	4922		3649	3297	3123	3137	3626	3493	3647	3129	4105	3272	4265	3283	3511	3334	3824	3660	3977	3479	3336	3631	3851	3628	3475	3671	3458	3484	3464	3631	3460	3821	3490	4212	3841	3841	3519	4584	4767	3997	3859	4384	4566
	3951	3795	4277	4605	4945		3665	3312	3138	3148	3642	3503	3657	3140	4121	3281	4282	3300	3525	3345	3842	3674	3992	3495	3350	3644	3864	3643	3490	3689	3472	3499	3480	3643	3477	3838	3499	4229	3859	3857	3532	4607	4791	4010	3871	4404	4588
	3967	3816	4294	4628	4970		3681	3325	3150	3160	3655	3518	3673	3150	4137	3296	4301	3311	3535	3363	3856	3689	4007	3507	3362	3657	3879	3660	3502	3701	3485	3514	3490	3662	3486	3851	3517	4251	3876	3873	3543	4633	4822	4028	3889	4427	4610
	3986	3832	4315	4648	4998		3695	3341	3162	3173	3672	3531	3691	3165	4157	3307	4325	3324	3554	3371	3871	3703	4027	3526	3373	3674	3895	3674	3514	3714	3502	3527	3505	3677	3503	3872	3532	4270	3894	3890	3559	4654	4850	4044	3906	4447	4632
	4003	3845	4331	4672	5053		3708	3354	3173	3187	3687	3545	3704	3175	4177	3319	4341	3338	3566	3387	3888	3718	4041	3537	3387	3687	3915	3688	3529	3729	3516	3543	3520	3691	3518	3887	3543	4290	3904	3908	3573	4678	4880	4062	3922	4467	4653
	4018	3864	4348	4688			3724	3366	3182	3197	3702	3560	3722	3186	4194	3334	4360	3349	3580	3401	3903	3731	4060	3552	3403	3706	3930	3706	3545	3747	3528	3556	3533	3706	3533	3899	3561	4310	3921	3922	3585	4701	4911	4081	3937	4490	4682
	4039	3878	4368	4712			3740	3376	3198	3212	3719	3573	3732	3196	4215	3350	4380	3366	3592	3410	3918	3746	4075	3566	3416	3718	3946	3718	3559	3763	3545	3571	3547	3718	3547	3919	3575	4327	3942	3939	3598	4726	4944	4096	3953	4510	4703
	4056	3894	4390	4732			3758	3389	3207	3224	3734	3586	3749	3210	4228	3358	4400	3379	3609	3426	3937	3761	4095	3576	3428	3733	3962	3735	3575	3774	3555	3583	3562	3734	3555	3934	3587	4346	3954	3955	3618	4752	4982	4114	3968	4533	4728
	4073	3908	4410	4757			3772	3403	3219	3236	3750	3601	3764	3222	4249	3373	4418	3393	3619	3440	3951	3775	4110	3595	3438	3752	3978	3751	3588	3791	3573	3599	3577	3747	3574	3950	3602	4364	3970	3971	3630	4777	5037	4133	3984	4555	4752
	4089	3926	4424	4773			3785	3416	3230	3248	3760	3614	3779	3236	4267	3385	4436	3405	3633	3454	3970	3795	4130	3607	3452	3763	3995	3766	3599	3806	3582	3611	3591	3765	3583	3963	3613	4382	3988	3987	3643	4803		4147	4004	4576	4776
	4103	3943	4443	4795			3801	3432	3242	3257	3779	3630	3793	3249	4281	3400	4453	3416	3649	3461	3987	3805	4146	3623	3465	3776	4009	3778	3616	3823	3598	3630	3605	3777	3601	3981	3627	4406	4003	4005	3656	4830		4162	4020	4601	4803
	4120	3957	4464	4819			3819	3443	3257	3273	3790	3646	3810	3259	4302	3412	4477	3429	3664	3476	4001	3826	4162	3635	3481	3796	4025	3796	3625	3838	3615	3638	3614	3793	3611	3995	3640	4427	4020	4020	3668	4857		4182	4033	4618	4829
	4142	3973	4485	4838			3833	3454	3269	3280	3806	3661	3827	3273	4321	3429	4492	3443	3680	3488	4014	3840	4178	3646	3495	3810	4044	3812	3642	3849	3625	3656	3631	3808	3629	4015	3656	4446	4035	4033	3684	4885		4198	4047	4642	4856
	4157	3990	4500	4860			3844	3470	3280	3293	3820	3671	3839	3281	4340	3436	4512	3456	3690	3500	4033	3856	4197	3665	3503	3826	4056	3822	3659	3863	3638	3672	3644	3826	3645	4031	3670	4467	4054	4049	3700	4915		4215	4063	4665	4884
	4173	4007	4522	4880			3864	3479	3293	3303	3834	3687	3857	3294	4356	3451	4530	3471	3708	3515	4045	3867	4213	3674	3518	3838	4076	3839	3670	3882	3655	3685	3660	3839	3655	4044	3684	4484	4067	4067	3710	4947		4235	4081	4685	4913
	4190	4024	4541	4901			3874	3497	3302	3318	3854	3699	3868	3305	4376	3467	4553	3479	3722	3526	4063	3881	4228	3693	3531	3856	4091	3852	3682	3894	3670	3697	3676	3854	3670	4064	3696	4506	4085	4082	3725	4983		4249	4096	4710	4944
	4206	4037	4558	4923			3894	3509	3314	3329	3868	3713	3887	3317	4395	3477	4571	3493	3735	3543	4081	3898	4247	3707	3544	3866	4104	3872	3699	3908	3683	3709	3686	3870	3682	4076	3712	4525	4102	4098	3741	5034		4269	4115	4730	4979
	4223	4055	4581	4946			3905	3521	3328	3340	3879	3728	3896	3331	4410	3492	4592	3507	3747	3553	4093	3915	4266	3718	3557	3887	4121	3883	3710	3924	3696	3726	3702	3886	3700	4092	3727	4543	4115	4117	3754			4282	4129	4757
	4242	4073	4600	4970			3921	3537	3341	3354	3896	3741	3913	3344	4429	3506	4608	3522	3760	3565	4110	3928	4281	3735	3571	3902	4137	3900	3725	3939	3712	3737	3714	3900	3710	4107	3739	4566	4130	4131	3769			4301	4149	4781
	4258	4084	4615	4997			3938	3546	3351	3367	3910	3756	3926	3354	4447	3519	4625	3531	3773	3582	4126	3943	4297	3750	3585	3912	4157	3914	3739	3955	3728	3755	3727	3915	3727	4127	3755	4585	4147	4147	3780			4320	4168	4805
	4278	4104	4634	5043			3951	3560	3366	3375	3927	3770	3944	3364	4463	3532	4647	3544	3789	3597	4145	3960	4312	3760	3594	3927	4172	3933	3755	3973	3736	3766	3745	3930	3737	4140	3770	4610	4162	4165	3798			4338	4181	4831
	4289	4118	4654				3968	3573	3376	3393	3945	3784	3961	3377	4480	3545	4667	3557	3806	3605	4161	3974	4332	3778	3607	3944	4189	3945	3769	3988	3750	3783	3756	3946	3752	4155	3783	4627	4181	4183	3809			4353	4197	4856
	4311	4133	4672				3980	3584	3389	3403	3956	3795	3975	3389	4501	3555	4685	3572	3818	3622	4174	3987	4346	3786	3621	3957	4207	3959	3782	4001	3765	3798	3771	3960	3767	4171	3798	4650	4196	4200	3823			4373	4214	4882
	4328	4151	4691				3995	3597	3400	3411	3974	3813	3987	3402	4515	3567	4703	3582	3830	3632	4191	4003	4365	3803	3636	3974	4225	3975	3796	4019	3778	3807	3785	3975	3784	4189	3809	4669	4213	4211	3840			4392	4231	4910
	4344	4165	4709				4014	3610	3409	3427	3987	3828	4001	3414	4533	3582	4721	3596	3843	3646	4208	4020	4385	3818	3647	3988	4239	3993	3812	4032	3795	3822	3799	3987	3799	4207	3822	4693	4231	4231	3852			4407	4247	4939
	4362	4183	4731				4029	3626	3422	3439	4001	3842	4020	3425	4556	3595	4741	3614	3860	3658	4221	4034	4400	3830	3660	4006	4257	4005	3824	4043	3811	3834	3810	4005	3812	4222	3838	4714	4246	4250	3865			4427	4267	4971
	4377	4197	4748				4043	3638	3433	3452	4016	3853	4032	3439	4570	3607	4760	3626	3873	3674	4240	4049	4415	3842	3672	4019	4271	4023	3841	4062	3823	3848	3829	4017	3824	4238	3851	4737	4263	4264	3879			4445	4281	5010
	4395	4213	4768				4059	3649	3450	3460	4031	3866	4051	3449	4589	3618	4781	3635	3885	3685	4253	4063	4433	3860	3689	4037	4290	4033	3852	4076	3836	3865	3841	4035	3840	4253	3867	4761	4282	4281	3898			4460	4298
	4408	4230	4788				4071	3666	3460	3476	4047	3879	4063	3466	4605	3633	4798	3651	3900	3697	4272	4081	4450	3872	3700	4052	4305	4049	3869	4090	3850	3877	3854	4047	3850	4270	3880	4782	4297	4300	3912			4481	4318
	4425	4249	4809				4084	3679	3475	3487	4064	3898	4079	3472	4625	3646	4820	3663	3915	3714	4288	4093	4470	3886	3713	4065	4324	4064	3878	4104	3863	3893	3872	4063	3864	4284	3895	4806	4315	4315	3923			4500	4333
	4448	4263	4825				4100	3691	3482	3496	4077	3908	4093	3489	4643	3658	4837	3673	3930	3724	4304	4105	4488	3899	3725	4078	4344	4079	3892	4122	3877	3905	3882	4082	3881	4301	3906	4829	4330	4334	3940			4518	4350
	4461	4278	4842				4116	3703	3495	3510	4095	3923	4110	3499	4661	3673	4861	3686	3944	3735	4319	4125	4502	3914	3739	4092	4361	4094	3909	4136	3892	3924	3895	4093	3894	4314	3921	4853	4352	4352	3953			4534	4366
	4480	4295	4864				4129	3713	3506	3521	4106	3939	4126	3512	4681	3687	4882	3700	3955	3752	4339	4137	4521	3930	3754	4108	4377	4107	3919	4150	3908	3937	3912	4112	3911	4335	3938	4878	4365	4369	3968			4553	4386
	4496	4312	4885				4148	3728	3517	3534	4119	3952	4139	3525	4698	3696	4904	3715	3972	3763	4355	4150	4542	3941	3767	4123	4393	4127	3933	4169	3922	3948	3925	4123	3923	4353	3953	4904	4384	4385	3977			4569	4401
	4513	4324	4905				4159	3743	3529	3545	4139	3966	4153	3534	4717	3712	4927	3726	3985	3775	4374	4167	4557	3959	3781	4138	4408	4140	3947	4186	3933	3964	3941	4137	3936	4365	3964	4931	4403	4404	3995			4589	4420
	4527	4342	4926				4178	3756	3545	3561	4155	3979	4171	3546	4738	3724	4951	3741	4000	3790	4387	4182	4577	3969	3794	4152	4428	4153	3966	4198	3950	3978	3953	4154	3951	4382	3977	4960	4415	4419	4007			4610	4434
	4547	4356	4948				4191	3766	3559	3570	4165	3993	4184	3557	4754	3737	4976	3756	4012	3799	4406	4199	4594	3982	3805	4168	4443	4170	3981	4214	3966	3990	3965	4168	3963	4403	3990	4993	4433	4435	4018			4629	4453
	4561	4375	4972				4208	3779	3568	3585	4184	4009	4198	3571	4772	3750	5005	3768	4027	3814	4422	4213	4611	4000	3815	4184	4461	4183	3994	4232	3975	4008	3983	4183	3976	4422	4005		4455	4452	4034			4645	4470
	4582	4388	4998				4221	3793	3582	3592	4200	4024	4212	3581	4792	3766		3781	4040	3830	4438	4228	4630	4012	3831	4200	4477	4202	4007	4247	3991	4020	3997	4201	3992	4434	4018		4469	4469	4049			4666	4491
	4597	4407	5046				4239	3808	3594	3607	4210	4034	4230	3595	4812	3780		3793	4055	3841	4459	4246	4649	4026	3842	4211	4497	4214	4022	4264	4007	4036	4011	4212	4007	4455	4036		4487	4489	4066			4683	4507
	4614	4420					4249	3822	3605	3616	4229	4051	4245	3604	4831	3791		3809	4069	3852	4472	4260	4670	4042	3853	4231	4515	4228	4032	4277	4022	4046	4022	4230	4017	4470	4050		4505	4504	4082			4705	4524
	4632	4436					4264	3831	3618	3632	4240	4062	4257	3617	4851	3801		3822	4085	3867	4489	4276	4689	4055	3868	4244	4534	4247	4050	4296	4032	4061	4036	4241	4037	4487	4060		4521	4522	4095			4726	4546
	4648	4455					4281	3845	3627	3642	4259	4080	4273	3631	4873	3816		3834	4099	3878	4509	4292	4704	4066	3882	4258	4551	4260	4062	4310	4048	4078	4050	4260	4047	4503	4076		4537	4539	4109			4745	4565
	4665	4472					4293	3856	3639	3651	4273	4094	4291	3641	4892	3829		3842	4117	3891	4524	4305	4724	4080	3897	4275	4566	4278	4077	4326	4062	4090	4065	4274	4059	4523	4092		4559	4556	4124			4765	4579
	4683	4484					4309	3875	3652	3669	4286	4104	4302	3655	4913	3842		3856	4130	3904	4542	4323	4743	4096	3907	4287	4584	4292	4091	4340	4075	4103	4080	4290	4076	4537	4103		4575	4578	4139			4787	4598
	4702	4499					4328	3884	3665	3681	4301	4118	4319	3665	4935	3853		3870	4141	3921	4560	4337	4759	4112	3919	4304	4605	4304	4102	4361	4089	4116	4092	4306	4087	4555	4116		4591	4591	4154			4804	4617
	4720	4519					4345	3899	3674	3693	4316	4131	4335	3680	4958	3867		3881	4157	3934	4578	4353	4784	4128	3932	4317	4622	4318	4121	4374	4104	4133	4107	4319	4105	4574	4130		4612	4612	4171			4827	4632
	4733	4533					4362	3909	3688	3701	4331	4146	4351	3688	4983	3880		3894	4173	3947	4597	4372	4802	4139	3946	4335	4639	4336	4134	4393	4117	4148	4120	4336	4118	4592	4144		4629	4628	4186			4850	4654
	4756	4550					4376	3926	3697	3713	4347	4165	4369	3704	5013	3896		3907	4187	3961	4612	4390	4823	4153	3959	4346	4660	4353	4147	4407	4134	4159	4137	4351	4130	4608	4160		4648	4648	4204			4870	4674
	4775	4566					4391	3937	3710	3728	4364	4176	4383	3718		3907		3925	4202	3974	4631	4406	4843	4168	3971	4361	4675	4363	4158	4421	4147	4172	4148	4366	4148	4627	4176		4664	4665	4216			4892	4691
	4790	4581					4406	3951	3725	3736	4375	4190	4398	3725		3920		3933	4217	3983	4647	4418	4864	4179	3986	4378	4696	4380	4176	4442	4160	4187	4162	4380	4158	4641	4188		4683	4687	4230			4915	4709
	4808	4598					4427	3961	3736	3749	4394	4202	4415	3737		3934		3949	4232	3996	4668	4435	4885	4194	4000	4396	4718	4393	4185	4456	4172	4200	4174	4392	4176	4662	4202		4706	4707	4248			4939	4730
	4825	4619					4439	3975	3749	3765	4406	4220	4431	3748		3946		3965	4246	4007	4687	4449	4907	4208	4011	4409	4735	4410	4199	4470	4187	4214	4189	4409	4188	4680	4215		4725	4726	4262			4965	4748
	4846	4632					4456	3991	3759	3777	4420	4233	4448	3764		3960		3976	4266	4022	4703	4467	4930	4224	4026	4425	4756	4426	4217	4487	4200	4232	4207	4424	4200	4698	4234		4742	4742	4277			4994	4770
	4864	4648					4474	4003	3770	3788	4437	4253	4459	3773		3970		3986	4280	4037	4721	4485	4954	4240	4038	4441	4774	4440	4227	4501	4213	4248	4216	4438	4215	4717	4246		4760	4763	4291				4789
	4885	4668					4485	4017	3783	3796	4454	4262	4476	3787		3986		3999	4294	4049	4740	4499	4980	4251	4050	4457	4795	4460	4246	4520	4227	4263	4235	4453	4230	4735	4260		4779	4781	4306				4809
	4905	4683					4503	4027	3798	3812	4465	4277	4495	3799		3997		4017	4310	4062	4757	4512	5011	4266	4068	4474	4814	4473	4256	4534	4245	4274	4249	4473	4243	4752	4277		4803	4803	4322				4830
	4926	4701					4520	4041	3806	3824	4487	4295	4510	3809		4011		4026	4327	4077	4778	4530		4282	4076	4491	4837	4490	4272	4554	4256	4290	4264	4490	4261	4775	4292		4821	4821	4339				4850
	4948	4719					4533	4056	3823	3836	4498	4310	4526	3820		4023		4038	4336	4089	4799	4547		4296	4095	4502	4855	4506	4285	4572	4269	4304	4276	4504	4274	4792	4304		4842	4844	4352				4873
	4971	4738					4551	4069	3833	3848	4514	4326	4542	3838		4034		4055	4353	4106	4820	4564		4308	4106	4520	4878	4518	4300	4588	4284	4320	4290	4521	4289	4814	4321		4862	4862	4368				4893
	4996	4756					4568	4080	3843	3856	4535	4339	4559	3846		4050		4069	4371	4117	4837	4581		4327	4122	4536	4898	4535	4314	4607	4298	4335	4302	4534	4298	4830	4335		4883	4883	4380				4915
	5034	4773					4584	4091	3854	3869	4548	4358	4571	3861		4061		4080	4386	4130	4856	4595		4342	4134	4553	4920	4554	4331	4624	4316	4351	4318	4553	4317	4851	4353		4905	4905	4395				4938
		4789					4599	4106	3869	3881	4561	4371	4590	3872		4078		4094	4398	4145	4878	4611		4355	4152	4565	4943	4568	4346	4640	4329	4366	4333	4566	4328	4870	4368		4928	4928	4413				4963
		4808					4618	4122	3879	3893	4581	4382	4608	3884		4087		4105	4415	4161	4899	4632		4369	4166	4581	4968	4586	4358	4654	4342	4378	4346	4584	4344	4892	4383		4952	4952	4428				4990
		4824					4635	4135	3890	3906	4594	4400	4621	3893		4105		4118	4432	4173	4921	4651		4387	4174	4597	4996	4601	4372	4673	4354	4393	4359	4599	4355	4913	4396		4978	4978	4441
		4843					4651	4143	3906	3919	4611	4415	4643	3904		4115		4132	4445	4188	4944	4667		4399	4193	4615	5042	4614	4388	4689	4371	4412	4375	4617	4369	4935	4414		5008	5008	4459
		4864					4670	4158	3918	3929	4626	4430	4658	3918		4131		4142	4461	4204	4968	4682		4413	4206	4631		4632	4404	4705	4386	4428	4386	4635	4383	4958	4427				4471
		4884					4688	4172	3930	3944	4642	4446	4673	3930		4139		4157	4474	4214	4995	4699		4428	4219	4648		4649	4416	4724	4397	4441	4405	4648	4398	4983	4444				4488
		4903					4703	4182	3941	3956	4660	4457	4690	3940		4156		4171	4487	4229	5035	4718		4446	4235	4665		4667	4433	4744	4408	4456	4417	4666	4413	5013	4459				4502
		4923					4720	4198	3953	3969	4679	4472	4710	3954		4169		4186	4502	4245		4735		4461	4247	4681		4680	4451	4762	4428	4474	4431	4681	4425		4469				4522
		4944					4735	4210	3961	3975	4694	4490	4722	3967		4182		4198	4524	4255		4752		4477	4259	4699		4698	4463	4780	4438	4484	4451	4701	4440		4486				4537
		4966					4756	4222	3979	3987	4709	4502	4742	3980		4192		4211	4536	4274		4771		4490	4275	4714		4718	4480	4799	4455	4499	4465	4715	4459		4502				4555
		4990					4775	4234	3987	4004	4727	4520	4759	3990		4208		4225	4552	4287		4789		4506	4286	4730		4735	4493	4815	4473	4516	4481	4733	4473		4516				4567
		5020					4791	4250	4002	4014	4741	4535	4778	4004		4220		4234	4570	4301		4806		4521	4305	4752		4751	4506	4836	4486	4533	4491	4748	4485		4532				4585
							4809	4261	4010	4025	4760	4550	4795	4016		4230		4251	4583	4316		4824		4532	4317	4766		4767	4525	4857	4500	4546	4511	4764	4504		4547				4599
							4828	4272	4026	4039	4778	4567	4811	4028		4245		4260	4602	4330		4845		4551	4332	4785		4784	4536	4875	4517	4560	4522	4783	4515		4561				4618
							4847	4291	4036	4048	4795	4583	4831	4039		4256		4275	4620	4341		4862		4566	4344	4803		4802	4553	4897	4533	4576	4538	4803	4534		4576				4632
							4865	4301	4045	4062	4814	4595	4847	4051		4274		4289	4635	4358		4884		4580	4362	4818		4821	4571	4916	4546	4593	4551	4819	4545		4593				4651
							4882	4313	4061	4074	4832	4612	4868	4061		4284		4299	4647	4370		4901		4594	4376	4837		4838	4586	4937	4563	4611	4569	4836	4561		4610				4664
							4904	4329	4075	4087	4849	4629	4887	4077		4297		4314	4664	4385		4921		4614	4388	4854		4854	4596	4959	4577	4623	4586	4854	4575		4626				4682
							4924	4343	4086	4096	4865	4643	4907	4088		4310		4328	4681	4398		4942		4629	4403	4872		4873	4614	4983	4588	4639	4600	4875	4589		4644				4697
							4945	4357	4097	4108	4886	4661	4927	4099		4321		4339	4695	4409		4964		4642	4417	4893		4894	4629	5011	4607	4659	4612	4891	4609		4656				4713
							4967	4368	4109	4121	4905	4677	4948	4111		4338		4354	4713	4428		4988		4659	4430	4912		4913	4643		4618	4670	4628	4910	4625		4674				4730
							4991	4381	4122	4135	4925	4695	4970	4124		4350		4363	4729	4443		5018		4677	4446	4932		4933	4659		4637	4692	4643	4930	4635		4690				4750
							5022	4400	4129	4143	4945	4708	4994	4135		4365		4377	4751	4452				4689	4456	4953		4954	4680		4654	4705	4656	4951	4652		4709				4764
								4410	4143	4159	4966	4725	5027	4145		4372		4391	4766	4467				4707	4470	4975		4976	4691		4666	4724	4673	4973	4667		4722				4782
								4428	4153	4170	4989	4743		4162		4386		4402	4784	4482				4723	4487	4999		5001	4708		4682	4737	4692	4997	4684		4738				4798
								4437	4168	4179	5017	4761		4171		4399		4416	4799	4496				4739	4502				4723		4699	4755	4703		4700		4752				4818
								4452	4177	4195		4774		4185		4416		4430	4816	4510				4755	4513				4741		4710	4769	4721		4716		4773				4833
								4468	4195	4207		4791		4195		4428		4445	4832	4526				4773	4528				4757		4729	4786	4741		4732		4788				4853
								4481	4203	4218		4811		4207		4442		4459	4853	4536				4791	4542				4772		4745	4805	4753		4743		4808				4873
								4496	4214	4227		4826		4217		4453		4473	4870	4555				4805	4559				4792		4762	4821	4770		4763		4823				4890
								4508	4230	4246		4844		4233		4464		4489	4887	4568				4825	4570				4809		4775	4839	4786		4777		4838				4911
								4525	4237	4257		4860		4242		4478		4502	4907	4585				4839	4586				4827		4793	4858	4805		4794		4856				4929
								4541	4250	4268		4879		4255		4491		4514	4926	4602				4856	4605				4841		4811	4874	4821		4808		4876				4949
								4551	4262	4284		4897		4265		4505		4533	4946	4614				4874	4615				4858		4824	4895	4839		4829		4894				4970
								4564	4276	4294		4916		4278		4517		4544	4967	4629				4892	4632				4877		4843	4911	4852		4843		4913				4993
								4582	4286	4306		4935		4292		4531		4558	4990	4646				4909	4650				4894		4860	4930	4870		4861		4932
								4594	4301	4321		4955		4303		4544		4570	5018	4662				4929	4664				4913		4874	4950	4889		4879		4952
								4607	4314	4333		4976		4316		4559		4585		4672				4948	4674				4931		4895	4971	4905		4897		4973
								4625	4324	4345		4999		4329		4576		4597		4692				4968	4690				4950		4913	4994	4923		4914		4996
								4636	4337	4362				4338		4588		4613		4705				4990	4706				4970		4931	5024	4942		4932
								4647	4348	4372				4355		4604		4626		4717				5017	4722				4992		4950		4962		4951
								4663	4360	4388				4369		4614		4642		4734					4740				5020		4970		4983		4971
								4680	4376	4399				4381		4633		4656		4746					4754						4991		5007		4993
								4697	4389	4410				4392		4645		4672		4764					4769						5017				5020
								4710	4399	4422				4405		4658		4683		4779					4787
								4725	4413	4438				4418		4672		4698		4796					4801
								4737	4424	4452				4435		4684		4709		4812					4818
								4753	4442	4463				4446		4700		4727		4829					4833
								4767	4451	4474				4456		4716		4742		4844					4849
								4784	4465	4490				4472		4727		4755		4859					4866
								4800	4481	4500				4483		4742		4774		4879					4886
								4816	4492	4518				4498		4758		4785		4896					4900
								4828	4506	4531				4512		4770		4805		4914					4917
								4847	4517	4543				4524		4785		4817		4931					4938
								4865	4529	4556				4534		4803		4832		4949					4954
								4879	4546	4568				4546		4818		4846		4968					4973
								4896	4555	4582				4560		4833		4863		4988					4994
								4912	4568	4593				4577		4848		4879		5012					5021
								4928	4584	4609				4589		4861		4895
								4947	4596	4621				4603		4878		4912
								4965	4609	4634				4615		4889		4928
								4984	4621	4646				4624		4908		4945
								5006	4634	4660				4640		4927		4963
									4646	4675				4652		4941		4982
									4662	4686				4664		4958		5003
									4674	4702				4679		4976
									4687	4717				4694		4995
									4697	4732				4704		5019
									4714	4744				4722
									4726	4757				4733
									4743	4769				4747
									4755	4788				4761
									4769	4797				4778
									4781	4813				4790
									4800	4829				4804
									4812	4840				4818
									4826	4855				4832
									4840	4869				4844
									4856	4887				4860
									4867	4904				4874
									4882	4918				4891
									4899	4934				4906
									4914	4950				4918
									4927	4967				4937
									4945	4985				4953
									4961	5005				4970
									4978					4988
									4996					5008
									5019
[truncated: 7 more columns]
