# Supplementary material for: Effect of synchronization of firings of different motor unit types on the force variability in a model of the rat medial gastrocnemius muscle
Source: PLoS Comput Biol. 2021 Apr 26;17(4):e1008282. doi: 10.1371/journal.pcbi.1008282 (PMC8101995; doi:10.1371/journal.pcbi.1008282)
Supplement: S2 Data — Forces of whole muscle, group of S, FR and FF MUs calculated using 100% excitation signal for the basic model. These data are used for plotting Fig 1B. (XLS) [file pcbi.1008282.s002.xls]

## Sheet: Sheet1
time [ms]	Force (muscle) [mN]	Force (S MUs) [mN]	Force (FR MUs) [mN]	Force (FF MUs) [mN]
1	0	0	0	0
2	0	0	0	0
3	0	0	0	0
4	0	0	0	0
5	0	0	0	0
6	0	0	0	0
7	0	0	0	0
8	0	0	0	0
9	0	0	0	0
10	0	0	0	0
11	0	0	0	0
12	0	0	0	0
13	0	0	0	0
14	0	0	0	0
15	0	0	0	0
16	0	0	0	0
17	0	0	0	0
18	0	0	0	0
19	0	0	0	0
20	0	0	0	0
21	0	0	0	0
22	0	0	0	0
23	0	0	0	0
24	0	0	0	0
25	0	0	0	0
26	0	0	0	0
27	0	0	0	0
28	0	0	0	0
29	0	0	0	0
30	0	0	0	0
31	0	0	0	0
32	0	0	0	0
33	0	0	0	0
34	0	0	0	0
35	0	0	0	0
36	0	0	0	0
37	0	0	0	0
38	0	0	0	0
39	0	0	0	0
40	0	0	0	0
41	0	0	0	0
42	0	0	0	0
43	0	0	0	0
44	0	0	0	0
45	0	0	0	0
46	0	0	0	0
47	0	0	0	0
48	0	0	0	0
49	0	0	0	0
50	0	0	0	0
51	0	0	0	0
52	0	0	0	0
53	0	0	0	0
54	0	0	0	0
55	0	0	0	0
56	0	0	0	0
57	0	0	0	0
58	0	0	0	0
59	0	0	0	0
60	0	0	0	0
61	0	0	0	0
62	0	0	0	0
63	0	0	0	0
64	0	0	0	0
65	0	0	0	0
66	0	0	0	0
67	0	0	0	0
68	0	0	0	0
69	0	0	0	0
70	0	0	0	0
71	0	0	0	0
72	0	0	0	0
73	0	0	0	0
74	0	0	0	0
75	0	0	0	0
76	0	0	0	0
77	0	0	0	0
78	0	0	0	0
79	0	0	0	0
80	0	0	0	0
81	0	0	0	0
82	0	0	0	0
83	0	0	0	0
84	0	0	0	0
85	0	0	0	0
86	0	0	0	0
87	0	0	0	0
88	0	0	0	0
89	0	0	0	0
90	0	0	0	0
91	0	0	0	0
92	0	0	0	0
93	0	0	0	0
94	0	0	0	0
95	0	0	0	0
96	0	0	0	0
97	0	0	0	0
98	0	0	0	0
99	0	0	0	0
100	0	0	0	0
101	0	0	0	0
102	0	0	0	0
103	0	0	0	0
104	0	0	0	0
105	0	0	0	0
106	0	0	0	0
107	0	0	0	0
108	0	0	0	0
109	0	0	0	0
110	0	0	0	0
111	0	0	0	0
112	0	0	0	0
113	0	0	0	0
114	0	0	0	0
115	0	0	0	0
116	0	0	0	0
117	0	0	0	0
118	0	0	0	0
119	0	0	0	0
120	0	0	0	0
121	0	0	0	0
122	0	0	0	0
123	0	0	0	0
124	0	0	0	0
125	0	0	0	0
126	0	0	0	0
127	0	0	0	0
128	0	0	0	0
129	0	0	0	0
130	0	0	0	0
131	0	0	0	0
132	0	0	0	0
133	0	0	0	0
134	0	0	0	0
135	0	0	0	0
136	0	0	0	0
137	0	0	0	0
138	0	0	0	0
139	0	0	0	0
140	0	0	0	0
141	0	0	0	0
142	0	0	0	0
143	0	0	0	0
144	0	0	0	0
145	0	0	0	0
146	0	0	0	0
147	0	0	0	0
148	0	0	0	0
149	0	0	0	0
150	0	0	0	0
151	0	0	0	0
152	0	0	0	0
153	0	0	0	0
154	0	0	0	0
155	0	0	0	0
156	0	0	0	0
157	0	0	0	0
158	0	0	0	0
159	0	0	0	0
160	0	0	0	0
161	0	0	0	0
162	0	0	0	0
163	0	0	0	0
164	0	0	0	0
165	0	0	0	0
166	0	0	0	0
167	0	0	0	0
168	0	0	0	0
169	0	0	0	0
170	0	0	0	0
171	0	0	0	0
172	0	0	0	0
173	0	0	0	0
174	0	0	0	0
175	0	0	0	0
176	0	0	0	0
177	0	0	0	0
178	0	0	0	0
179	0	0	0	0
180	0	0	0	0
181	0	0	0	0
182	0	0	0	0
183	0	0	0	0
184	0	0	0	0
185	0	0	0	0
186	0	0	0	0
187	0	0	0	0
188	0	0	0	0
189	0	0	0	0
190	0	0	0	0
191	0	0	0	0
192	0	0	0	0
193	0	0	0	0
194	0	0	0	0
195	0	0	0	0
196	0	0	0	0
197	0	0	0	0
198	0	0	0	0
199	0	0	0	0
200	0	0	0	0
201	0	0	0	0
202	0	0	0	0
203	0	0	0	0
204	0	0	0	0
205	0	0	0	0
206	0	0	0	0
207	0	0	0	0
208	0	0	0	0
209	0	0	0	0
210	0	0	0	0
211	0	0	0	0
212	0	0	0	0
213	0	0	0	0
214	0	0	0	0
215	0	0	0	0
216	0	0	0	0
217	0	0	0	0
218	0	0	0	0
219	0	0	0	0
220	0	0	0	0
221	0	0	0	0
222	0	0	0	0
223	0	0	0	0
224	0	0	0	0
225	0	0	0	0
226	0	0	0	0
227	0	0	0	0
228	0	0	0	0
229	0	0	0	0
230	0	0	0	0
231	0	0	0	0
232	0	0	0	0
233	0	0	0	0
234	0	0	0	0
235	0	0	0	0
236	0	0	0	0
237	0	0	0	0
238	0	0	0	0
239	0	0	0	0
240	0	0	0	0
241	0	0	0	0
242	0	0	0	0
243	0	0	0	0
244	0	0	0	0
245	0	0	0	0
246	0	0	0	0
247	0	0	0	0
248	0	0	0	0
249	0	0	0	0
250	0	0	0	0
251	0	0	0	0
252	0	0	0	0
253	0	0	0	0
254	0	0	0	0
255	0	0	0	0
256	0	0	0	0
257	0	0	0	0
258	0	0	0	0
259	0	0	0	0
260	0	0	0	0
261	0	0	0	0
262	0	0	0	0
263	0	0	0	0
264	0	0	0	0
265	0	0	0	0
266	0	0	0	0
267	0	0	0	0
268	0	0	0	0
269	0	0	0	0
270	0	0	0	0
271	0	0	0	0
272	0	0	0	0
273	0	0	0	0
274	0	0	0	0
275	0	0	0	0
276	0	0	0	0
277	0	0	0	0
278	0	0	0	0
279	0	0	0	0
280	0	0	0	0
281	0	0	0	0
282	0	0	0	0
283	0	0	0	0
284	0	0	0	0
285	0	0	0	0
286	0	0	0	0
287	0	0	0	0
288	0	0	0	0
289	0	0	0	0
290	0	0	0	0
291	0	0	0	0
292	0	0	0	0
293	0	0	0	0
294	0	0	0	0
295	0	0	0	0
296	0	0	0	0
297	0	0	0	0
298	0	0	0	0
299	0	0	0	0
300	0	0	0	0
301	0	0	0	0
302	0	0	0	0
303	0	0	0	0
304	0	0	0	0
305	0	0	0	0
306	0	0	0	0
307	0	0	0	0
308	0	0	0	0
309	0	0	0	0
310	0	0	0	0
311	0	0	0	0
312	0	0	0	0
313	0	0	0	0
314	0	0	0	0
315	0	0	0	0
316	0	0	0	0
317	0	0	0	0
318	0	0	0	0
319	0	0	0	0
320	0	0	0	0
321	0	0	0	0
322	0	0	0	0
323	0	0	0	0
324	0	0	0	0
325	0	0	0	0
326	0	0	0	0
327	0	0	0	0
328	0	0	0	0
329	0	0	0	0
330	0	0	0	0
331	0	0	0	0
332	0	0	0	0
333	0	0	0	0
334	0	0	0	0
335	0	0	0	0
336	0	0	0	0
337	0	0	0	0
338	0	0	0	0
339	0	0	0	0
340	0	0	0	0
341	0	0	0	0
342	0	0	0	0
343	0	0	0	0
344	0	0	0	0
345	0	0	0	0
346	0	0	0	0
347	0	0	0	0
348	0	0	0	0
349	0	0	0	0
350	0	0	0	0
351	0	0	0	0
352	0	0	0	0
353	0	0	0	0
354	0	0	0	0
355	0	0	0	0
356	0	0	0	0
357	0	0	0	0
358	0	0	0	0
359	0	0	0	0
360	0	0	0	0
361	0	0	0	0
362	0	0	0	0
363	0	0	0	0
364	0	0	0	0
365	0	0	0	0
366	0	0	0	0
367	0	0	0	0
368	0	0	0	0
369	0	0	0	0
370	0	0	0	0
371	0	0	0	0
372	0	0	0	0
373	0	0	0	0
374	0	0	0	0
375	0	0	0	0
376	0	0	0	0
377	0	0	0	0
378	0	0	0	0
379	0	0	0	0
380	0	0	0	0
381	0	0	0	0
382	0	0	0	0
383	0	0	0	0
384	0	0	0	0
385	0	0	0	0
386	0	0	0	0
387	0	0	0	0
388	0	0	0	0
389	0	0	0	0
390	0	0	0	0
391	0	0	0	0
392	0	0	0	0
393	0	0	0	0
394	0	0	0	0
395	0	0	0	0
396	0	0	0	0
397	0	0	0	0
398	0	0	0	0
399	0	0	0	0
400	0	0	0	0
401	0	0	0	0
402	0	0	0	0
403	0	0	0	0
404	0	0	0	0
405	0	0	0	0
406	0	0	0	0
407	0	0	0	0
408	0	0	0	0
409	0	0	0	0
410	0	0	0	0
411	0	0	0	0
412	0	0	0	0
413	0	0	0	0
414	0	0	0	0
415	0	0	0	0
416	0	0	0	0
417	0	0	0	0
418	0	0	0	0
419	0	0	0	0
420	0	0	0	0
421	0	0	0	0
422	0	0	0	0
423	0	0	0	0
424	0	0	0	0
425	0	0	0	0
426	0	0	0	0
427	0	0	0	0
428	0	0	0	0
429	0	0	0	0
430	0	0	0	0
431	0	0	0	0
432	0	0	0	0
433	0	0	0	0
434	0	0	0	0
435	0	0	0	0
436	0	0	0	0
437	0	0	0	0
438	0	0	0	0
439	0	0	0	0
440	0	0	0	0
441	0	0	0	0
442	0	0	0	0
443	0	0	0	0
444	0	0	0	0
445	0	0	0	0
446	0	0	0	0
447	0	0	0	0
448	0	0	0	0
449	0	0	0	0
450	0	0	0	0
451	0	0	0	0
452	0	0	0	0
453	0	0	0	0
454	0	0	0	0
455	0	0	0	0
456	0	0	0	0
457	0	0	0	0
458	0	0	0	0
459	0	0	0	0
460	0	0	0	0
461	0	0	0	0
462	0	0	0	0
463	0	0	0	0
464	0	0	0	0
465	0	0	0	0
466	0	0	0	0
467	0	0	0	0
468	0	0	0	0
469	0	0	0	0
470	0	0	0	0
471	0	0	0	0
472	0	0	0	0
473	0	0	0	0
474	0	0	0	0
475	0	0	0	0
476	0	0	0	0
477	0	0	0	0
478	0	0	0	0
479	0	0	0	0
480	0	0	0	0
481	0	0	0	0
482	0	0	0	0
483	0	0	0	0
484	0	0	0	0
485	0	0	0	0
486	0	0	0	0
487	0	0	0	0
488	0	0	0	0
489	0	0	0	0
490	0	0	0	0
491	0	0	0	0
492	0	0	0	0
493	0	0	0	0
494	0	0	0	0
495	0	0	0	0
496	0	0	0	0
497	0	0	0	0
498	0	0	0	0
499	0	0	0	0
500	0	0	0	0
501	0	0	0	0
502	0	0	0	0
503	0	0	0	0
504	0	0	0	0
505	0	0	0	0
506	0	0	0	0
507	0	0	0	0
508	0	0	0	0
509	0	0	0	0
510	0	0	0	0
511	0	0	0	0
512	0	0	0	0
513	0	0	0	0
514	0	0	0	0
515	0	0	0	0
516	0	0	0	0
517	0	0	0	0
518	0	0	0	0
519	0	0	0	0
520	0	0	0	0
521	0	0	0	0
522	0	0	0	0
523	0	0	0	0
524	0	0	0	0
525	0	0	0	0
526	0	0	0	0
527	0	0	0	0
528	0	0	0	0
529	0	0	0	0
530	0	0	0	0
531	0	0	0	0
532	0	0	0	0
533	0	0	0	0
534	0	0	0	0
535	0	0	0	0
536	0	0	0	0
537	0	0	0	0
538	0	0	0	0
539	0	0	0	0
540	0	0	0	0
541	0	0	0	0
542	0	0	0	0
543	0	0	0	0
544	0	0	0	0
545	0	0	0	0
546	0	0	0	0
547	0	0	0	0
548	0	0	0	0
549	0	0	0	0
550	0	0	0	0
551	0	0	0	0
552	0	0	0	0
553	0	0	0	0
554	0	0	0	0
555	0	0	0	0
556	0	0	0	0
557	0	0	0	0
558	0	0	0	0
559	0	0	0	0
560	0	0	0	0
561	0	0	0	0
562	0	0	0	0
563	0	0	0	0
564	0	0	0	0
565	0	0	0	0
566	0	0	0	0
567	0	0	0	0
568	0	0	0	0
569	0	0	0	0
570	0	0	0	0
571	0	0	0	0
572	0	0	0	0
573	0	0	0	0
574	0	0	0	0
575	0	0	0	0
576	0	0	0	0
577	0	0	0	0
578	0	0	0	0
579	0	0	0	0
580	0	0	0	0
581	0	0	0	0
582	0	0	0	0
583	0	0	0	0
584	0	0	0	0
585	0	0	0	0
586	0	0	0	0
587	0	0	0	0
588	0	0	0	0
589	0	0	0	0
590	0	0	0	0
591	0	0	0	0
592	0	0	0	0
593	0	0	0	0
594	0	0	0	0
595	0	0	0	0
596	0	0	0	0
597	0	0	0	0
598	0	0	0	0
599	0	0	0	0
600	0	0	0	0
601	0	0	0	0
602	0	0	0	0
603	0	0	0	0
604	0	0	0	0
605	0	0	0	0
606	0	0	0	0
607	0	0	0	0
608	0	0	0	0
609	0	0	0	0
610	0	0	0	0
611	0	0	0	0
612	0	0	0	0
613	0	0	0	0
614	0	0	0	0
615	0	0	0	0
616	0	0	0	0
617	0	0	0	0
618	0	0	0	0
619	0	0	0	0
620	0	0	0	0
621	0	0	0	0
622	0	0	0	0
623	0	0	0	0
624	0	0	0	0
625	0	0	0	0
626	0	0	0	0
627	0	0	0	0
628	0	0	0	0
629	0	0	0	0
630	0	0	0	0
631	0	0	0	0
632	0	0	0	0
633	0	0	0	0
634	0	0	0	0
635	0	0	0	0
636	0	0	0	0
637	0	0	0	0
638	0	0	0	0
639	0	0	0	0
640	0	0	0	0
641	0	0	0	0
642	0	0	0	0
643	0	0	0	0
644	0	0	0	0
645	0	0	0	0
646	0	0	0	0
647	0	0	0	0
648	0	0	0	0
649	0	0	0	0
650	0	0	0	0
651	0	0	0	0
652	0	0	0	0
653	0	0	0	0
654	0	0	0	0
655	0	0	0	0
656	0	0	0	0
657	0	0	0	0
658	0	0	0	0
659	0	0	0	0
660	0	0	0	0
661	0	0	0	0
662	0	0	0	0
663	0	0	0	0
664	0	0	0	0
665	0	0	0	0
666	0	0	0	0
667	0	0	0	0
668	0	0	0	0
669	0	0	0	0
670	0	0	0	0
671	0	0	0	0
672	0	0	0	0
673	0	0	0	0
674	0	0	0	0
675	0	0	0	0
676	0	0	0	0
677	0	0	0	0
678	0	0	0	0
679	0	0	0	0
680	0	0	0	0
681	0	0	0	0
682	0	0	0	0
683	0	0	0	0
684	0	0	0	0
685	0	0	0	0
686	0	0	0	0
687	0	0	0	0
688	0	0	0	0
689	0	0	0	0
690	0	0	0	0
691	0	0	0	0
692	0	0	0	0
693	0	0	0	0
694	0	0	0	0
695	0	0	0	0
696	0	0	0	0
697	0	0	0	0
698	0	0	0	0
699	0	0	0	0
700	0	0	0	0
701	0	0	0	0
702	0	0	0	0
703	0	0	0	0
704	0	0	0	0
705	0	0	0	0
706	0	0	0	0
707	0	0	0	0
708	0	0	0	0
709	0	0	0	0
710	0	0	0	0
711	0	0	0	0
712	0	0	0	0
713	0	0	0	0
714	0	0	0	0
715	0	0	0	0
716	0	0	0	0
717	0	0	0	0
718	0	0	0	0
719	0	0	0	0
720	0	0	0	0
721	0	0	0	0
722	0	0	0	0
723	0	0	0	0
724	0	0	0	0
725	0	0	0	0
726	0	0	0	0
727	0	0	0	0
728	0	0	0	0
729	0	0	0	0
730	0	0	0	0
731	0	0	0	0
732	0	0	0	0
733	0	0	0	0
734	0	0	0	0
735	0	0	0	0
736	0	0	0	0
737	0	0	0	0
738	0	0	0	0
739	0	0	0	0
740	0	0	0	0
741	0	0	0	0
742	0	0	0	0
743	0	0	0	0
744	0	0	0	0
745	0	0	0	0
746	0	0	0	0
747	0	0	0	0
748	0	0	0	0
749	0	0	0	0
750	0	0	0	0
751	0	0	0	0
752	0	0	0	0
753	0	0	0	0
754	0	0	0	0
755	0	0	0	0
756	0	0	0	0
757	0	0	0	0
758	0	0	0	0
759	0	0	0	0
760	0	0	0	0
761	0	0	0	0
762	0	0	0	0
763	0	0	0	0
764	0	0	0	0
765	0	0	0	0
766	0	0	0	0
767	0	0	0	0
768	0	0	0	0
769	0	0	0	0
770	0	0	0	0
771	0	0	0	0
772	0	0	0	0
773	0	0	0	0
774	0	0	0	0
775	0	0	0	0
776	0	0	0	0
777	0	0	0	0
778	0	0	0	0
779	0	0	0	0
780	0	0	0	0
781	0	0	0	0
782	0	0	0	0
783	0	0	0	0
784	0	0	0	0
785	0	0	0	0
786	0	0	0	0
787	0	0	0	0
788	0	0	0	0
789	0	0	0	0
790	0	0	0	0
791	0	0	0	0
792	0	0	0	0
793	0	0	0	0
794	0	0	0	0
795	0	0	0	0
796	0	0	0	0
797	0	0	0	0
798	0	0	0	0
799	0	0	0	0
800	0	0	0	0
801	0	0	0	0
802	0	0	0	0
803	0	0	0	0
804	0	0	0	0
805	0	0	0	0
806	0	0	0	0
807	0	0	0	0
808	0	0	0	0
809	0	0	0	0
810	0	0	0	0
811	0	0	0	0
812	0	0	0	0
813	0	0	0	0
814	0	0	0	0
815	0	0	0	0
816	0	0	0	0
817	0	0	0	0
818	0	0	0	0
819	0	0	0	0
820	0	0	0	0
821	0	0	0	0
822	0	0	0	0
823	0	0	0	0
824	0	0	0	0
825	0	0	0	0
826	0	0	0	0
827	0	0	0	0
828	0	0	0	0
829	0	0	0	0
830	0	0	0	0
831	0	0	0	0
832	0	0	0	0
833	0	0	0	0
834	0	0	0	0
835	0	0	0	0
836	0	0	0	0
837	0	0	0	0
838	0	0	0	0
839	0	0	0	0
840	0	0	0	0
841	0	0	0	0
842	0	0	0	0
843	0	0	0	0
844	0	0	0	0
845	0	0	0	0
846	0	0	0	0
847	0	0	0	0
848	0	0	0	0
849	0	0	0	0
850	0	0	0	0
851	0	0	0	0
852	0	0	0	0
853	0	0	0	0
854	0	0	0	0
855	0	0	0	0
856	0	0	0	0
857	0	0	0	0
858	0	0	0	0
859	0	0	0	0
860	0	0	0	0
861	0	0	0	0
862	0	0	0	0
863	0	0	0	0
864	0	0	0	0
865	0	0	0	0
866	0	0	0	0
867	0	0	0	0
868	0	0	0	0
869	0	0	0	0
870	0	0	0	0
871	0	0	0	0
872	0	0	0	0
873	0	0	0	0
874	0	0	0	0
875	0	0	0	0
876	0	0	0	0
877	0	0	0	0
878	0	0	0	0
879	0	0	0	0
880	0	0	0	0
881	0	0	0	0
882	0	0	0	0
883	0	0	0	0
884	0	0	0	0
885	0	0	0	0
886	0	0	0	0
887	0	0	0	0
888	0	0	0	0
889	0	0	0	0
890	0	0	0	0
891	0	0	0	0
892	0	0	0	0
893	0	0	0	0
894	0	0	0	0
895	0	0	0	0
896	0	0	0	0
897	0	0	0	0
898	0	0	0	0
899	0	0	0	0
900	0	0	0	0
901	0	0	0	0
902	0	0	0	0
903	0	0	0	0
904	0	0	0	0
905	0	0	0	0
906	0	0	0	0
907	0	0	0	0
908	0	0	0	0
909	0	0	0	0
910	0	0	0	0
911	0	0	0	0
912	0	0	0	0
913	0	0	0	0
914	0	0	0	0
915	0	0	0	0
916	0	0	0	0
917	0	0	0	0
918	0	0	0	0
919	0	0	0	0
920	0	0	0	0
921	0	0	0	0
922	0	0	0	0
923	0	0	0	0
924	0	0	0	0
925	0	0	0	0
926	0	0	0	0
927	0	0	0	0
928	0	0	0	0
929	0	0	0	0
930	0	0	0	0
931	0	0	0	0
932	0	0	0	0
933	0	0	0	0
934	0	0	0	0
935	0	0	0	0
936	0	0	0	0
937	0	0	0	0
938	0	0	0	0
939	0	0	0	0
940	0	0	0	0
941	0	0	0	0
942	0	0	0	0
943	0	0	0	0
944	0	0	0	0
945	0	0	0	0
946	0	0	0	0
947	0	0	0	0
948	0	0	0	0
949	0	0	0	0
950	0	0	0	0
951	0	0	0	0
952	0	0	0	0
953	0	0	0	0
954	0	0	0	0
955	0	0	0	0
956	0	0	0	0
957	0	0	0	0
958	0	0	0	0
959	0	0	0	0
960	0	0	0	0
961	0	0	0	0
962	0	0	0	0
963	0	0	0	0
964	0	0	0	0
965	0	0	0	0
966	0	0	0	0
967	0	0	0	0
968	0	0	0	0
969	0	0	0	0
970	0	0	0	0
971	0	0	0	0
972	0	0	0	0
973	0	0	0	0
974	0	0	0	0
975	0	0	0	0
976	0	0	0	0
977	0	0	0	0
978	0	0	0	0
979	0	0	0	0
980	0	0	0	0
981	0	0	0	0
982	0	0	0	0
983	0	0	0	0
984	0	0	0	0
985	0	0	0	0
986	0	0	0	0
987	0	0	0	0
988	0	0	0	0
989	0	0	0	0
990	0	0	0	0
991	0	0	0	0
992	0	0	0	0
993	0	0	0	0
994	0	0	0	0
995	0	0	0	0
996	0	0	0	0
997	0	0	0	0
998	0	0	0	0
999	0	0	0	0
1000	0	0	0	0
1001	0	0	0	0
1002	0	0	0	0
1003	0	0	0	0
1004	0	0	0	0
1005	0.0109991	0.0109991	0	0
1006	0.11665	0.11665	0	0
1007	1.00142	0.566516	0.434905	0
1008	6.67303	1.92432	4.74871	0
1009	17.9826	3.85639	14.1262	0
1010	41.2171	6.23027	34.9868	0
1011	78.0531	8.96427	69.0888	1.92189e-06
1012	121.325	11.9902	109.334	0.000702632
1013	167.785	15.2409	152.535	0.00917346
1014	216.356	18.6459	197.658	0.0516021
1015	267.507	22.1317	245.189	0.18661
1016	323.232	25.6239	296.117	1.49179
1017	383.291	29.0502	349.622	4.61917
1018	442.231	32.3432	400.457	9.43046
1019	493.075	35.4429	440.927	16.7043
1020	533.838	38.2987	467.117	28.422
1021	568.755	40.871	480.829	47.0556
1022	600.832	43.1317	485.957	71.7426
1023	626.097	45.0656	485.41	95.6213
1024	641.296	46.6696	480.659	113.967
1025	648.543	47.9526	472.392	128.198
1026	649.995	48.9337	461.077	139.985
1027	647.486	49.6405	447.216	150.63
1028	643.373	50.1056	431.356	161.911
1029	638.92	50.3636	414.024	174.532
1030	633.54	50.4479	395.682	187.41
1031	625.879	50.388	376.707	198.784
1032	615.432	50.2088	357.401	207.822
1033	603.352	49.9296	338.019	215.403
1034	591.397	49.5652	318.775	223.058
1035	580.173	49.1265	299.856	231.191
1036	569.145	48.6214	281.541	238.983
1037	558.082	48.0562	264.834	245.192
1038	545.581	47.4363	249.823	248.322
1039	531.012	46.7663	236.65	247.596
1040	520.322	46.0507	228.69	245.582
1041	518.559	45.294	227.223	246.042
1042	525.577	44.5005	231.389	249.687
1043	539.735	43.6747	241.758	254.303
1044	557.464	42.8208	257.073	257.57
1045	578.013	41.9431	276.082	259.988
1046	603.483	41.0457	296.643	265.795
1047	634.131	40.1324	317.456	276.542
1048	665.724	39.2067	338.119	288.398
1049	693.673	38.2721	357.777	297.623
1050	717.779	37.368	375.241	305.17
1051	740.772	36.5558	389.753	314.463
1052	764.209	35.9013	402.343	325.965
1053	790.247	35.5439	414.076	340.627
1054	817.731	35.412	425.929	356.39
1055	844.234	35.4865	438.35	370.398
1056	867.619	35.769	450.191	381.659
1057	888.334	36.2575	460.763	391.314
1058	908.105	36.9774	470.289	400.838
1059	926.937	38.0501	478.59	410.296
1060	943.773	39.4752	485.848	418.45
1061	958.108	41.1548	493.107	423.846
1062	973.216	43.0357	504.549	425.632
1063	990.055	45.1627	520.833	424.059
1064	1014.19	47.4441	538.072	428.677
1065	1040.71	49.7969	554.231	436.684
1066	1069.14	52.1533	569.387	447.596
1067	1101.32	54.4566	584.373	462.49
1068	1135.37	56.6598	598.319	480.395
1069	1169.41	58.725	613.495	497.193
1070	1198.25	60.6228	629.328	508.301
1071	1218.73	62.3315	643.972	512.43
1072	1232.08	63.944	656.064	512.073
1073	1241.5	65.5693	664.93	511.002
1074	1249.51	67.0493	670.822	511.633
1075	1261.12	68.4604	674.527	518.128
1076	1275.79	70.0135	676.818	528.961
1077	1289.71	71.6481	678.299	539.765
1078	1304.39	73.3455	680.287	550.754
1079	1322.88	75.1048	683.515	564.265
1080	1347.62	76.9351	689.324	581.36
1081	1377.87	78.8389	698.012	601.02
1082	1409.52	80.8489	707.955	620.712
1083	1439.83	83.0912	719.324	637.415
1084	1467.48	85.4948	733.219	648.765
1085	1487.11	88.0089	745.119	653.984
1086	1499.26	90.6622	754.292	654.305
1087	1508.17	93.4057	762.349	652.42
1088	1520.59	96.2868	770.919	653.382
1089	1540.09	99.2257	779.282	661.58
1090	1563.67	102.152	786.963	674.551
1091	1592.2	105.01	796.433	690.761
1092	1626.09	107.754	807.52	710.813
1093	1664.85	110.349	819.037	735.468
1094	1706.95	112.798	830.388	763.762
1095	1749.73	115.135	841.877	792.715
1096	1787.73	117.357	853.193	817.181
1097	1815.12	119.526	863.915	831.674
1098	1829.86	121.804	873.483	834.57
1099	1834.39	124.119	881.023	829.252
1100	1833.78	126.448	885.851	821.482
1101	1834.23	128.788	890.783	814.655
1102	1837.13	131.145	897.561	808.425
1103	1839.05	133.636	904.481	800.93
1104	1839.32	136.384	911.217	791.719
1105	1838.25	139.239	917.776	781.237
1106	1838.79	142.29	923.263	773.234
1107	1843.04	145.451	928.095	769.491
1108	1851.11	148.652	932.466	769.995
1109	1868.29	151.838	935.332	781.118
1110	1890.17	154.958	936.925	798.284
1111	1915.39	157.998	938.644	818.752
1112	1946.65	161.03	943.43	842.188
1113	1983.89	163.995	951.488	868.402
1114	2028.47	166.841	961.858	899.771
1115	2077.55	169.573	973.414	934.56
1116	2124.34	172.309	984.212	967.822
1117	2163.99	175.026	992.259	996.707
1118	2195.28	177.763	997.595	1019.93
1119	2219.7	180.664	1001.04	1038
1120	2241.89	183.638	1005.04	1053.21
1121	2263.05	186.639	1008.69	1067.72
1122	2285.27	189.64	1011.97	1083.66
1123	2305.81	192.628	1014.72	1098.46
1124	2319.33	195.587	1016.57	1107.17
1125	2325.1	198.497	1019.57	1107.04
1126	2326.44	201.374	1025.69	1099.37
1127	2325.28	204.334	1033.44	1087.5
1128	2324.26	207.306	1042.08	1074.87
1129	2332.89	210.23	1050.14	1072.53
1130	2349.62	213.059	1056.69	1079.87
1131	2369.14	215.87	1060.89	1092.38
1132	2387.09	218.76	1062.39	1105.94
1133	2398.53	221.526	1060.2	1116.8
1134	2403.04	224.14	1056.57	1122.32
1135	2402.34	226.685	1052.11	1123.55
1136	2400.85	229.144	1047.62	1124.08
1137	2400.24	231.546	1045.93	1122.77
1138	2404.39	234.027	1048.87	1121.49
1139	2418.76	236.71	1058.09	1123.96
1140	2443.34	239.493	1070.95	1132.9
1141	2475.21	242.334	1085.55	1147.33
1142	2507.05	245.207	1099.67	1162.17
1143	2529.31	248.091	1110.65	1170.57
1144	2535.83	250.961	1116.68	1168.18
1145	2525.86	253.797	1117.88	1154.19
1146	2504.38	256.583	1115.55	1132.24
1147	2484.75	259.336	1110.63	1114.78
1148	2471.83	262.173	1104.41	1105.25
1149	2467.96	265.019	1097.51	1105.43
1150	2475.99	267.812	1089.89	1118.29
1151	2496.69	270.5	1081.49	1144.7
1152	2531.27	273.038	1074.93	1183.3
1153	2572.63	275.389	1070.59	1226.65
1154	2611.6	277.557	1067.97	1266.07
1155	2643.71	279.582	1067.18	1296.94
1156	2669.95	281.469	1069.46	1319.01
1157	2691.1	283.224	1073.32	1334.55
1158	2710.4	284.878	1079.72	1345.8
1159	2733.71	286.664	1089.99	1357.05
1160	2764.94	288.682	1101.72	1374.54
1161	2797.28	290.784	1113.15	1393.34
1162	2827.12	293.061	1123.09	1410.96
1163	2854.17	295.39	1132.16	1426.62
1164	2875.9	297.72	1138.27	1439.91
1165	2889.5	300.09	1139.93	1449.48
1166	2894.75	302.433	1137.58	1454.74
1167	2894.02	304.695	1132.42	1456.91
1168	2890.38	306.831	1126.32	1457.23
1169	2886.44	308.802	1122.73	1454.91
1170	2878.09	310.576	1121.76	1445.75
1171	2860.26	312.161	1122.6	1425.51
1172	2841.8	313.675	1127.33	1400.8
1173	2826.97	315.092	1136.58	1375.3
1174	2816.33	316.429	1147.68	1352.23
1175	2810.28	317.74	1158.89	1333.65
1176	2809.69	319.175	1168.66	1321.86
1177	2816.41	320.647	1175.97	1319.79
1178	2827.06	322.117	1180.79	1324.15
1179	2840.17	323.56	1184.24	1332.36
1180	2856.94	324.982	1187.39	1344.57
1181	2878.21	326.472	1191.02	1360.73
1182	2903.99	327.976	1192.93	1383.09
1183	2926.85	329.44	1192.17	1405.24
1184	2946.7	330.817	1188.55	1427.33
1185	2965.5	332.07	1181.8	1451.63
1186	2982.83	333.17	1172.75	1476.91
1187	2997.03	334.095	1162.67	1500.27
1188	3008.68	334.822	1155.54	1518.32
1189	3018.14	335.362	1152.15	1530.63
1190	3025.01	335.866	1152.4	1536.74
1191	3029.77	336.455	1155.93	1537.39
1192	3037	336.978	1162.23	1537.79
1193	3051.31	337.546	1167.96	1545.81
1194	3071.07	338.181	1172.85	1560.04
1195	3092.15	338.823	1176	1577.33
1196	3110.36	339.501	1177.16	1593.69
1197	3123.31	340.351	1176.84	1606.12
1198	3129.31	341.278	1175.28	1612.75
1199	3126.87	342.236	1171.87	1612.76
1200	3116.94	343.193	1166.78	1606.96
1201	3102.38	344.119	1161.65	1596.61
1202	3086.37	344.986	1158.99	1582.4
1203	3069.01	345.764	1158.53	1564.71
1204	3049.7	346.428	1159.54	1543.73
1205	3026.87	346.988	1160.41	1519.47
1206	3000.06	347.539	1160.97	1491.55
1207	2971.09	348.034	1161.33	1461.73
1208	2942.76	348.431	1158.69	1435.63
1209	2923.45	348.706	1153.87	1420.87
1210	2919.92	348.848	1150.85	1420.23
1211	2932.7	348.892	1150.6	1433.2
1212	2948.6	349.066	1151.36	1448.17
1213	2959.85	349.527	1152.72	1457.61
1214	2968.68	350.158	1154.85	1463.67
1215	2989.12	350.889	1158.41	1479.82
1216	3016.06	351.666	1162.59	1501.8
1217	3045.43	352.442	1166.62	1526.36
1218	3075.43	353.186	1170.6	1551.65
1219	3103.8	353.938	1174.67	1575.19
1220	3126.54	354.64	1177.36	1594.54
1221	3139.99	355.25	1178.01	1606.74
1222	3141.33	355.765	1176.43	1609.13
1223	3130.88	356.388	1172.74	1601.75
1224	3115.76	357.196	1168.9	1589.66
1225	3107.41	357.966	1166.8	1582.65
1226	3111.33	358.666	1165.9	1586.76
1227	3126.36	359.315	1163.54	1603.51
1228	3150.07	359.908	1161.02	1629.14
1229	3176.03	360.441	1158.21	1657.38
1230	3199.16	360.913	1155.79	1682.46
1231	3219.2	361.32	1155.15	1702.73
1232	3239.01	361.696	1157.77	1719.54
1233	3260.54	362.231	1165.15	1733.16
1234	3280.96	363.015	1177.18	1740.77
1235	3294.87	363.911	1192.43	1738.53
1236	3296.56	364.838	1206.72	1725
1237	3284.52	365.732	1216.91	1701.88
1238	3259.89	366.54	1221.47	1671.87
1239	3227.43	367.217	1220.5	1639.71
1240	3193.44	367.725	1215.21	1610.5
1241	3161.92	368.042	1207.69	1586.19
1242	3137.12	368.15	1202.96	1566.01
1243	3119.38	368.044	1202.6	1548.74
1244	3104.23	367.793	1203.69	1532.75
1245	3088.94	367.395	1204.54	1517
1246	3072.01	366.891	1203.24	1501.88
1247	3061.37	366.32	1198.74	1496.31
1248	3060.33	365.808	1191.11	1503.42
1249	3064.12	365.337	1181.86	1516.92
1250	3071.99	364.89	1174.8	1532.3
1251	3084.96	364.547	1170.65	1549.76
1252	3101.77	364.7	1170.41	1566.67
1253	3122.88	365.323	1174.72	1582.83
1254	3146.44	366.143	1181.24	1599.05
1255	3172.31	367.057	1188.42	1616.84
1256	3204.18	367.988	1196.89	1639.3
1257	3238.5	368.87	1207.55	1662.08
1258	3267.95	369.647	1217.81	1680.49
1259	3288.16	370.27	1226.65	1691.24
1260	3299.02	370.696	1234.26	1694.07
1261	3306.33	370.896	1241.06	1694.38
1262	3314.61	370.855	1244.73	1699.02
1263	3326.73	370.563	1246.86	1709.31
1264	3340.28	370.053	1247.28	1722.94
1265	3352.9	369.388	1245.51	1738.01
1266	3365.4	368.606	1242.57	1754.22
1267	3379.49	367.814	1239.35	1772.33
1268	3392.84	367.03	1235.39	1790.43
1269	3402.94	366.364	1230.25	1806.32
1270	3406.36	365.842	1224.36	1816.15
1271	3399.32	365.583	1217.98	1815.76
1272	3381.26	365.509	1211.79	1803.96
1273	3354.68	365.691	1207.78	1781.21
1274	3325.15	366.031	1209.93	1749.19
1275	3294.17	366.445	1216.58	1711.14
1276	3260.75	366.866	1222.89	1671
1277	3226.26	367.235	1226.97	1632.05
1278	3198.63	367.505	1228.09	1603.03
1279	3174.81	367.645	1226.65	1580.51
1280	3152.7	367.628	1223.5	1561.57
1281	3131.65	367.431	1219.22	1545
1282	3117	367.034	1216.69	1533.28
1283	3120.24	366.455	1215.6	1538.18
1284	3137.47	365.857	1214.56	1557.06
1285	3164.74	365.439	1212.85	1586.45
1286	3194.02	365.191	1210.87	1617.96
1287	3222.25	365.01	1208.73	1648.51
1288	3251.24	364.858	1206.09	1680.3
1289	3280.25	364.716	1203.99	1711.54
1290	3307.37	364.571	1203.19	1739.61
1291	3334.17	364.408	1205.29	1764.48
1292	3361.18	364.219	1209.44	1787.52
1293	3387.5	364.065	1215.18	1808.25
1294	3411	363.93	1223.46	1823.62
1295	3432.19	363.909	1232.6	1835.68
1296	3449.91	363.943	1241.22	1844.75
1297	3461.79	364.073	1248.1	1849.62
1298	3467.43	364.217	1252.52	1850.69
1299	3467.63	364.308	1254.33	1848.99
1300	3463.52	364.3	1253.47	1845.75
1301	3455.25	364.194	1249.46	1841.6
1302	3440.85	364.018	1241.36	1835.48
1303	3417.31	363.77	1228.39	1825.15
1304	3386.99	363.451	1214.22	1809.32
1305	3354.43	363.124	1202.96	1788.35
1306	3322.72	362.944	1196.73	1763.04
1307	3293.42	362.827	1195.52	1735.07
1308	3276.7	362.735	1200.98	1712.99
1309	3267.35	362.64	1211.05	1693.66
1310	3260.66	362.52	1223.59	1674.55
1311	3252.89	362.464	1236.83	1653.59
1312	3240.1	362.577	1248.98	1628.55
1313	3222.11	362.656	1258.53	1600.92
1314	3202.22	362.666	1264.8	1574.75
1315	3187.92	362.678	1268.02	1557.22
1316	3180.84	362.665	1268.87	1549.31
1317	3189.44	362.633	1267.71	1559.09
1318	3213.02	362.566	1264.95	1585.5
1319	3245.52	362.492	1263.09	1619.93
1320	3282.19	362.551	1263.73	1655.91
1321	3319.71	362.696	1268.96	1688.06
1322	3352.38	362.891	1276.48	1713.01
1323	3378.05	363.113	1286.35	1728.58
1324	3396.92	363.473	1296.37	1737.08
1325	3410.85	364.063	1305.05	1741.73
1326	3421.71	364.745	1311.4	1745.57
1327	3434.14	365.442	1315.66	1753.04
1328	3451.79	366.095	1317.85	1767.85
1329	3470.8	366.658	1317.39	1786.76
1330	3485.63	367.087	1314.25	1804.29
1331	3493.76	367.349	1308.38	1818.04
1332	3495.83	367.412	1299.29	1829.12
1333	3493.69	367.289	1287.96	1838.44
1334	3489.94	367.03	1278.55	1844.36
1335	3485.04	366.649	1273.8	1844.59
1336	3478.72	366.164	1274.37	1838.18
1337	3475	365.59	1278.19	1831.22
1338	3467.45	364.968	1284.27	1818.22
1339	3454.97	364.423	1291.95	1798.6
1340	3438.09	363.968	1300.35	1773.76
1341	3417.1	363.836	1307.18	1746.09
1342	3394.23	364.14	1311.42	1718.67
1343	3372.04	364.797	1312.97	1694.27
1344	3354.38	365.643	1312.99	1675.75
1345	3344.67	366.66	1311.91	1666.1
1346	3337.24	367.742	1309.12	1660.37
1347	3328.46	368.811	1303.96	1655.68
1348	3318.77	369.815	1296.28	1652.67
1349	3312.53	370.717	1287.28	1654.54
1350	3321.78	371.494	1280.23	1670.05
1351	3341.45	372.13	1277.1	1692.21
1352	3363.06	372.642	1276.42	1714
1353	3382.08	373.067	1276.23	1732.78
1354	3400.04	373.405	1275.25	1751.39
1355	3422.32	373.709	1277.38	1771.23
1356	3446.82	374.12	1281.73	1790.96
1357	3469.32	374.538	1285.71	1809.08
1358	3486.45	374.908	1288.49	1823.05
1359	3495.69	375.192	1289.86	1830.64
1360	3500.01	375.394	1289.63	1834.99
1361	3502.03	375.627	1287.54	1838.86
1362	3505.25	375.819	1283.29	1846.14
1363	3516.75	375.941	1276.65	1864.15
1364	3530.31	376.068	1268.59	1885.65
1365	3540.56	376.15	1260.69	1903.72
1366	3544.8	376.186	1254.31	1914.3
1367	3543.17	376.21	1250.62	1916.34
1368	3536.42	376.335	1249.01	1911.07
1369	3531.09	376.681	1252.96	1901.45
1370	3530.86	377.077	1264.16	1889.63
1371	3532.27	377.567	1277.5	1877.2
1372	3534.12	378.104	1289.44	1866.58
1373	3530.59	378.644	1298.74	1853.2
1374	3519.31	379.155	1304.66	1835.5
1375	3502.17	379.66	1307.45	1815.06
1376	3482.67	380.279	1307.77	1794.62
1377	3463.35	380.929	1306.37	1776.05
1378	3445.13	381.682	1303.98	1759.47
1379	3430.16	382.44	1301.32	1746.4
1380	3420.86	383.128	1299.49	1738.24
1381	3419.95	383.689	1298.37	1737.89
1382	3430.26	384.078	1296.97	1749.21
1383	3453.41	384.261	1295.05	1774.1
1384	3481.43	384.212	1291.39	1805.83
1385	3506.53	383.916	1286.52	1836.09
1386	3524.64	383.435	1280.33	1860.88
1387	3530.07	382.949	1271.79	1875.33
1388	3523.64	382.455	1264.98	1876.2
1389	3507.8	381.949	1260.62	1865.23
1390	3488.65	381.424	1259.53	1847.7
1391	3475.25	380.879	1263.19	1831.17
1392	3468.7	380.318	1270.18	1818.2
1393	3466.71	379.792	1279.49	1807.43
1394	3472.62	379.44	1289.23	1803.95
1395	3479.65	379.157	1297.66	1802.83
1396	3485.56	378.879	1303.62	1803.06
1397	3492.97	378.598	1306.31	1808.06
1398	3499.94	378.41	1305.02	1816.51
1399	3506.78	378.363	1299.08	1829.34
1400	3513.48	378.612	1288.12	1846.74
1401	3520.13	378.92	1273.31	1867.9
1402	3527.64	379.245	1257.93	1890.47
1403	3539.8	379.6	1246.33	1913.87
1404	3560.29	379.96	1244.29	1936.04
1405	3583.72	380.302	1251.26	1952.16
1406	3603.07	380.596	1264.39	1958.08
1407	3613.12	380.816	1280.95	1951.36
1408	3611.35	380.935	1298.45	1931.97
1409	3596.97	380.982	1313.87	1902.12
1410	3574.97	381.112	1324.9	1868.97
1411	3547.99	381.329	1330.33	1836.33
1412	3517.74	381.559	1329.87	1806.31
1413	3495.02	381.743	1323.88	1789.4
1414	3477.21	381.838	1313.22	1782.15
1415	3462.8	381.808	1300.96	1780.04
1416	3452.22	381.621	1290.12	1780.48
1417	3443	381.254	1279.74	1782.01
1418	3436.66	380.721	1271.29	1784.65
1419	3437.13	380.073	1267.49	1789.57
1420	3445.63	379.362	1269.17	1797.1
1421	3457.88	378.742	1273.87	1805.26
1422	3472.16	378.179	1282.76	1811.23
1423	3494.77	377.655	1294.45	1822.67
1424	3519.36	377.235	1306.14	1835.98
1425	3540.34	376.869	1315.29	1848.18
1426	3558.81	376.517	1320.07	1862.23
1427	3578.01	376.201	1320.36	1881.44
1428	3592.61	376.042	1316.37	1900.19
1429	3600.04	375.932	1308.84	1915.27
1430	3600.15	375.841	1298.82	1925.49
1431	3595.5	375.95	1288.07	1931.47
1432	3588.72	376.323	1277.97	1934.42
1433	3582.96	376.729	1270.42	1935.81
1434	3582.65	377.097	1268.48	1937.07
1435	3587.14	377.424	1271.87	1937.85
1436	3592.73	377.742	1277.89	1937.11
1437	3593.6	378.045	1285.06	1930.5
1438	3584.44	378.319	1292.45	1913.67
1439	3565.79	378.549	1300.25	1886.99
1440	3539.7	378.716	1307.07	1853.92
1441	3507.4	378.799	1310.79	1817.82
1442	3473.94	378.776	1311.5	1783.66
1443	3446.15	378.624	1310.86	1756.67
1444	3423.99	378.415	1310.13	1735.45
1445	3408.98	378.418	1310.33	1720.24
1446	3415.43	378.474	1311.83	1725.13
1447	3439.68	378.497	1315.79	1745.4
1448	3477.01	378.436	1322.43	1776.14
1449	3521.52	378.254	1328.93	1814.34
1450	3567.25	377.927	1335.16	1854.16
1451	3603.65	377.443	1339.35	1886.86
1452	3630.95	376.804	1342.81	1911.33
1453	3651.93	376.061	1345.21	1930.66
1454	3671.41	375.359	1345.63	1950.42
1455	3688.96	374.685	1343.8	1970.48
1456	3703.07	374.081	1340.13	1988.85
1457	3711.28	373.71	1335.42	2002.15
1458	3717.97	373.576	1332.87	2011.52
1459	3726.29	373.71	1334.51	2018.07
1460	3737.23	374.167	1340.48	2022.58
1461	3747.6	374.711	1346.69	2026.2
1462	3756.56	375.293	1351.99	2029.28
1463	3763.66	375.99	1357.65	2030.02
1464	3763.96	376.703	1362.66	2024.59
1465	3753.86	377.364	1366.89	2009.61
1466	3731.99	377.939	1369.67	1984.38
1467	3697.99	378.412	1369.08	1950.5
1468	3652.99	378.775	1363.67	1910.54
1469	3601.6	379.058	1353.64	1868.9
1470	3551.04	379.312	1340.58	1831.15
1471	3507.79	379.537	1324.51	1803.74
1472	3481.87	379.727	1309.93	1792.21
1473	3469.77	379.922	1298.22	1791.63
1474	3464.02	380.255	1290.69	1793.08
1475	3461.96	380.616	1287.6	1793.74
1476	3464.49	380.945	1288.85	1794.7
1477	3468.82	381.204	1295.73	1791.89
1478	3477.77	381.437	1303.78	1792.55
1479	3496.36	381.582	1311.33	1803.44
1480	3527.98	381.591	1317.9	1828.49
1481	3567.98	381.467	1323.07	1863.45
1482	3614.56	381.311	1326.77	1906.49
1483	3663.06	381.125	1328.44	1953.49
1484	3705.75	380.934	1326.64	1998.17
1485	3735.59	380.728	1320.9	2033.97
1486	3750.09	380.527	1313.25	2056.31
1487	3751.46	380.451	1306.22	2064.8
1488	3745.84	380.431	1301.6	2063.81
1489	3740.23	380.41	1301.06	2058.77
1490	3736.04	380.347	1302.67	2053.02
1491	3734.13	380.215	1305.67	2048.25
1492	3737.75	379.989	1313.11	2044.65
1493	3743.41	379.819	1322.38	2041.2
1494	3747.35	379.959	1331.32	2036.07
1495	3747.8	380.124	1338.81	2028.86
1496	3743.97	380.22	1344.45	2019.31
1497	3733.51	380.189	1348.32	2005
1498	3713.18	379.991	1351.28	1981.9
1499	3679.8	379.627	1353.61	1946.56
1500	3638.06	379.2	1355.04	1903.82
1501	3596.37	378.727	1356.92	1860.72
1502	3553.45	378.329	1357.73	1817.38
1503	3509.58	377.981	1356.55	1775.05
1504	3476.04	377.664	1352.91	1745.46
1505	3461.39	377.376	1346.48	1737.54
1506	3458.21	377.109	1337.33	1743.76
1507	3469.92	376.891	1331.65	1761.38
1508	3499.9	376.845	1330.62	1792.44
1509	3542.03	376.902	1332.32	1832.8
1510	3591.43	377.001	1336.36	1878.08
1511	3644.2	377.092	1341.88	1925.23
1512	3695.1	377.126	1348.97	1969
1513	3738.42	377.119	1356.78	2004.51
1514	3772.22	377.217	1364.19	2030.82
1515	3798.15	377.364	1370.72	2050.06
1516	3816.52	377.517	1374.88	2064.13
1517	3826.79	377.648	1376.23	2072.91
1518	3828.57	377.737	1374.84	2076
1519	3822.41	377.765	1370.81	2073.83
1520	3809.48	377.715	1365.94	2065.82
1521	3788.57	377.57	1361.96	2049.05
1522	3756.08	377.427	1358.12	2020.54
1523	3710.67	377.424	1352.96	1980.28
1524	3659.79	377.484	1349.3	1933.01
1525	3609.51	377.578	1348.32	1883.61
1526	3572.16	377.798	1349.06	1845.29
1527	3546.32	378.071	1350.36	1817.9
1528	3530.71	378.412	1351	1801.3
1529	3521.59	378.83	1349.13	1793.63
1530	3516.88	379.464	1344.9	1792.51
1531	3522.06	380.191	1341.04	1800.83
1532	3537.84	380.943	1337.14	1819.76
1533	3558.68	381.681	1332.33	1844.67
1534	3580.37	382.379	1326.67	1871.32
1535	3602	383.02	1322.3	1896.68
1536	3631.06	383.591	1321.08	1926.39
1537	3664.85	384.077	1320.69	1960.08
1538	3699.56	384.464	1319.92	1995.17
1539	3730.58	384.736	1318.3	2027.54
1540	3755.51	384.876	1318.88	2051.76
1541	3772.3	384.869	1323.04	2064.39
1542	3779.34	384.709	1328.13	2066.49
1543	3780.99	384.387	1332.29	2064.31
1544	3779.47	383.892	1334.81	2060.77
1545	3774.95	383.265	1336.42	2055.26
1546	3765.86	382.672	1338.25	2044.93
1547	3747.98	382.152	1339.32	2026.51
1548	3723.8	381.832	1340.24	2001.72
1549	3695.27	381.929	1340.87	1972.47
1550	3662.79	382.179	1340.31	1940.3
1551	3629.71	382.491	1337.86	1909.35
1552	3600.86	382.825	1334.12	1883.92
1553	3585	383.236	1329.66	1872.11
1554	3579.28	383.676	1326.44	1869.16
1555	3578.85	384.112	1323.34	1871.4
1556	3584.15	384.519	1323.09	1876.54
1557	3593.1	384.874	1326.1	1882.13
1558	3601.02	385.155	1330.59	1885.27
1559	3608.34	385.394	1335.17	1887.78
1560	3622.21	385.715	1339.72	1896.78
1561	3637.89	386.003	1343.65	1908.23
1562	3652.68	386.191	1346.36	1920.13
1563	3670.72	386.241	1347.3	1937.18
1564	3688.67	386.139	1345.47	1957.06
1565	3704.76	385.917	1342.14	1976.7
1566	3721.14	385.631	1340.76	1994.75
1567	3737.28	385.33	1341.85	2010.1
1568	3755.11	385.155	1346.07	2023.88
1569	3771.54	385.08	1349.5	2036.96
1570	3785.78	385.171	1353.38	2047.23
1571	3796.79	385.361	1358.12	2053.31
1572	3804.32	385.585	1363.19	2055.54
1573	3809.56	385.793	1368.82	2054.95
1574	3813.43	385.935	1375.14	2052.35
1575	3814.99	385.972	1381.46	2047.56
1576	3810.87	385.866	1386.07	2038.94
1577	3796.44	385.587	1386.96	2023.9
1578	3774.99	385.229	1385.34	2004.42
1579	3751.34	384.942	1383.25	1983.14
1580	3724.86	384.615	1380.14	1960.11
1581	3705.21	384.367	1377.99	1942.85
1582	3692.47	384.315	1376.95	1931.21
1583	3690.72	384.358	1377.09	1929.27
1584	3698.02	384.448	1377.98	1935.59
1585	3714.53	384.554	1381.29	1948.68
1586	3736.26	384.647	1386.12	1965.49
1587	3756.81	384.701	1390.55	1981.56
1588	3770.78	384.727	1393.5	1992.55
1589	3777.38	384.84	1394.58	1997.96
1590	3779.57	384.965	1393.95	2000.66
1591	3775.5	385.045	1392	1998.45
1592	3764.35	385.03	1388.7	1990.62
1593	3744.23	384.907	1383.21	1976.12
1594	3719.35	384.752	1374.33	1960.27
1595	3692.62	384.513	1362.77	1945.33
1596	3665.71	384.15	1349.54	1932.01
1597	3645.7	383.643	1337.34	1924.71
1598	3637.32	383.077	1327.66	1926.58
1599	3641.78	382.658	1321.19	1937.94
1600	3660.65	382.32	1319.89	1958.44
1601	3690.57	382.035	1325.53	1983.01
1602	3722.47	381.781	1337.02	2003.67
1603	3749.79	381.538	1351.54	2016.71
1604	3770.37	381.281	1366.1	2022.99
1605	3789.96	380.986	1377.49	2031.48
1606	3803.25	380.624	1383.07	2039.56
1607	3807.24	380.166	1381.58	2045.49
1608	3800.69	379.583	1373.45	2047.66
1609	3785.75	378.845	1361.12	2045.78
1610	3770.52	378.124	1347.91	2044.49
1611	3755.55	377.799	1334.88	2042.87
1612	3742.56	377.61	1324.34	2040.61
1613	3733.54	377.465	1318.95	2037.13
1614	3731.63	377.372	1318.61	2035.65
1615	3737.17	377.456	1321.28	2038.44
1616	3744.6	377.61	1326.13	2040.86
1617	3752.56	377.81	1334.2	2040.56
1618	3758.13	378.136	1343.06	2036.93
1619	3762.68	378.531	1353.76	2030.38
1620	3765.17	378.942	1364.42	2021.8
1621	3769.38	379.325	1372.26	2017.8
1622	3770.9	379.646	1375.7	2015.55
1623	3765.12	379.882	1374.92	2010.33
1624	3753.56	380.014	1370.66	2002.88
1625	3740.68	380.033	1363.06	1997.59
1626	3730.41	379.967	1352.96	1997.49
1627	3727.11	379.867	1343.31	2003.93
1628	3736.22	379.797	1339.76	2016.66
1629	3756.59	379.899	1341.98	2034.71
1630	3783.8	380.109	1345.94	2057.75
1631	3815.22	380.52	1348.9	2085.8
1632	3842.23	381.122	1349.28	2111.83
1633	3863.45	381.81	1348.19	2133.45
1634	3878.91	382.506	1346.88	2149.53
1635	3885.96	383.146	1344.96	2157.86
1636	3883.12	383.679	1342.18	2157.26
1637	3870.24	384.09	1337.94	2148.21
1638	3854.13	384.453	1334.51	2135.16
1639	3838.99	384.716	1333.18	2121.1
1640	3826.39	384.959	1333.58	2107.85
1641	3817.6	385.287	1335.38	2096.94
1642	3812.37	385.551	1338.8	2088.01
1643	3809.46	385.772	1343.18	2080.5
1644	3809.78	385.954	1348.77	2075.05
1645	3807.35	386.15	1354.29	2066.9
1646	3797.84	386.511	1358.06	2053.27
1647	3785.82	386.94	1359.69	2039.19
1648	3769.87	387.388	1359.74	2022.74
1649	3749.3	387.82	1358.7	2002.78
1650	3726.86	388.2	1356.74	1981.92
1651	3705.57	388.498	1354	1963.07
1652	3687.78	388.68	1350.09	1949.02
1653	3671.86	388.715	1345.03	1938.12
1654	3657.13	388.611	1339.42	1929.09
1655	3646.8	388.479	1338.02	1920.3
1656	3640.01	388.265	1341.88	1909.87
1657	3639.04	388.012	1351.13	1899.9
1658	3648.91	387.676	1364.78	1896.45
1659	3672.83	387.235	1376.88	1908.71
1660	3705.24	386.684	1385.2	1933.36
1661	3741.87	386.054	1389.82	1966
1662	3781.32	385.458	1391.91	2003.95
1663	3821.96	385.08	1392.71	2044.17
1664	3859.51	384.939	1393.95	2080.62
1665	3886.88	384.954	1396.3	2105.62
1666	3898.04	385.058	1399.09	2113.9
1667	3891.93	385.196	1401.67	2105.06
1668	3875.15	385.316	1404.64	2085.2
1669	3857.07	385.373	1407.64	2064.06
1670	3842.29	385.323	1411.56	2045.4
1671	3833.29	385.127	1415.95	2032.22
1672	3832.23	384.902	1420.22	2027.1
1673	3836.18	384.888	1423.77	2027.52
1674	3840.5	384.836	1427.54	2028.12
1675	3841.25	384.69	1430.21	2026.35
1676	3845.7	384.454	1430.99	2030.25
1677	3851.32	384.117	1429.67	2037.54
1678	3853.18	383.685	1426.56	2042.93
1679	3848.79	383.172	1422.08	2043.54
1680	3838.17	382.649	1416.21	2039.32
1681	3827.12	382.28	1409.3	2035.53
1682	3825.31	381.984	1401.09	2042.24
1683	3831.53	381.75	1391.49	2058.3
1684	3850.38	381.673	1383.24	2085.47
1685	3878.12	381.78	1376.68	2119.66
1686	3911.25	381.987	1371.79	2157.47
1687	3945.46	382.223	1368.9	2194.33
1688	3973.82	382.433	1366.72	2224.66
1689	3991.65	382.565	1366.9	2242.18
1690	3995.53	382.579	1370.58	2242.37
1691	3984.45	382.488	1376.7	2225.27
1692	3960.92	382.416	1384.09	2194.42
1693	3928.27	382.312	1390.85	2155.11
1694	3890.22	382.145	1394.84	2113.23
1695	3851.95	381.935	1394.79	2075.23
1696	3816.43	381.727	1391.35	2043.35
1697	3782.8	381.574	1385.17	2016.06
1698	3749.7	381.73	1377.57	1990.41
1699	3718.88	382.214	1371.63	1965.04
1700	3693.13	382.788	1367.88	1942.46
1701	3672.85	383.373	1367.5	1921.98
1702	3660.66	383.91	1372.25	1904.5
1703	3656.3	384.353	1379.68	1892.27
1704	3659.92	384.664	1387.51	1887.74
1705	3668.51	384.807	1395.25	1888.45
1706	3686.88	384.779	1403.21	1898.89
1707	3719.98	384.674	1411.34	1923.96
1708	3760.16	384.485	1418.7	1956.98
1709	3804.38	384.254	1424.27	1995.86
1710	3847.05	384.06	1426.42	2036.57
1711	3881.08	383.869	1424.18	2073.04
1712	3902.44	383.655	1417.56	2101.23
1713	3913.02	383.437	1407.84	2121.75
1714	3920.13	383.344	1399.15	2137.63
1715	3929.66	383.381	1395.03	2151.25
1716	3940.92	383.657	1391.66	2165.6
1717	3954.6	384.049	1390.87	2179.68
1718	3966.76	384.484	1392.81	2189.47
1719	3974.22	384.905	1396.29	2193.02
1720	3977.39	385.266	1401.59	2190.53
1721	3976.7	385.526	1409.75	2181.42
1722	3966.19	385.66	1418.34	2162.19
1723	3940.21	385.655	1425.53	2129.02
1724	3899.73	385.502	1429.31	2084.91
1725	3856.03	385.231	1428.68	2042.11
1726	3813.94	384.891	1423.81	2005.24
1727	3776.12	384.483	1415.37	1976.26
1728	3745.51	383.998	1403.96	1957.56
1729	3724.24	383.448	1389.78	1951.01
1730	3706.82	382.984	1372.94	1950.89
1731	3705.42	382.709	1358.37	1964.34
1732	3720.14	382.487	1349.24	1988.41
1733	3748.46	382.363	1345.99	2020.11
1734	3795.1	382.423	1350.95	2061.72
1735	3848.79	382.462	1360.91	2105.42
1736	3897.5	382.444	1372.96	2142.1
1737	3934.82	382.427	1384.7	2167.69
1738	3959.75	382.413	1394.09	2183.25
1739	3973.37	382.515	1399.21	2191.65
1740	3976.85	382.67	1399.95	2194.23
1741	3971.97	382.83	1397.62	2191.52
1742	3958.45	382.988	1392.73	2182.74
1743	3936.82	383.163	1384.98	2168.68
1744	3908.39	383.33	1375.39	2149.67
1745	3874.1	383.457	1365.13	2125.51
1746	3841.98	383.511	1356.9	2101.56
1747	3818.1	383.459	1353.23	2081.42
1748	3801.88	383.27	1352.9	2065.71
1749	3793.27	382.915	1356.99	2053.36
1750	3787.67	382.424	1364.04	2041.21
1751	3779.47	381.925	1372.96	2024.59
1752	3767.17	381.314	1383.49	2002.36
1753	3754.1	380.549	1394.38	1979.17
1754	3739.29	379.644	1403.19	1956.45
1755	3728.22	378.714	1410.51	1939
1756	3727.13	377.75	1416.62	1932.76
1757	3728.68	376.744	1418.01	1933.92
1758	3727.71	375.762	1414.24	1937.71
1759	3728.65	374.993	1406.18	1947.49
1760	3730.54	374.505	1395.18	1960.86
1761	3743.52	374.378	1383.32	1985.82
1762	3767	374.393	1372.45	2020.15
1763	3796.7	374.474	1365	2057.23
1764	3828.6	374.63	1361.37	2092.59
1765	3860.87	375.043	1363.02	2122.81
1766	3889.65	375.55	1368.18	2145.92
1767	3914.6	376.05	1374.21	2164.34
1768	3936.11	376.475	1379.64	2179.99
1769	3955.28	376.769	1384.47	2194.04
1770	3972.4	376.895	1388.16	2207.35
1771	3986.18	376.84	1389.76	2219.58
1772	3994.27	376.646	1388.39	2229.24
1773	3991.94	376.384	1382.88	2232.68
1774	3977.62	376.081	1376.42	2225.11
1775	3953.52	375.751	1373.38	2204.39
1776	3920.35	375.429	1372.58	2172.34
1777	3885.79	375.227	1375.04	2135.52
1778	3855.35	375.108	1378.4	2101.85
1779	3828.86	375.069	1381.59	2072.2
1780	3806.82	375.212	1384.85	2046.76
1781	3793.59	375.455	1390.55	2027.59
1782	3793.38	375.73	1397.58	2020.06
1783	3813.7	375.99	1403.23	2034.48
1784	3845.48	376.261	1406.1	2063.12
1785	3878.04	376.67	1405.92	2095.45
1786	3903.55	377.108	1403.6	2122.84
1787	3920.76	377.517	1401.49	2141.75
1788	3936.49	377.866	1400.94	2157.68
1789	3954.9	378.2	1404.06	2172.64
1790	3977.4	378.607	1412.42	2186.38
1791	3998.08	379.215	1420.3	2198.57
1792	4012.4	379.819	1424.07	2208.51
1793	4019.91	380.355	1423.56	2216
1794	4020.01	380.789	1418.39	2220.83
1795	4014.81	381.094	1410.23	2223.48
1796	4006.1	381.247	1401.07	2223.78
1797	3994.52	381.253	1392.19	2221.08
1798	3983.1	381.245	1387.25	2214.61
1799	3972.39	381.318	1387.4	2203.67
1800	3963.48	381.444	1392.64	2189.4
1801	3954.9	381.714	1399.59	2173.59
1802	3943.69	382.005	1405.61	2156.08
1803	3928.77	382.297	1410.29	2136.18
1804	3910.93	382.615	1413.12	2115.2
1805	3894.09	382.953	1413.04	2098.1
1806	3877.51	383.298	1410.74	2083.47
1807	3860.91	383.635	1410.11	2067.16
1808	3843.29	383.945	1410.3	2049.05
1809	3825.71	384.212	1410.8	2030.7
1810	3813.43	384.426	1410.67	2018.33
1811	3808.18	384.569	1410.97	2012.63
1812	3819.24	384.623	1416.14	2018.47
1813	3842.66	384.564	1424.47	2033.64
1814	3874.12	384.374	1434.11	2055.64
1815	3912.85	384.096	1443.29	2085.47
1816	3957.06	383.878	1449.98	2123.2
1817	4001.98	383.642	1454.36	2163.98
1818	4041.12	383.433	1458.09	2199.6
1819	4065.1	383.352	1459.52	2222.23
1820	4070.91	383.664	1458.6	2228.65
1821	4062.26	384.171	1456.86	2221.23
1822	4046.23	384.785	1455.8	2205.65
1823	4028.1	385.47	1456.16	2186.47
1824	4008.64	386.281	1456.79	2165.56
1825	3994.62	387.142	1457.06	2150.42
1826	3985.74	387.982	1458.95	2138.8
1827	3980.63	388.749	1461.13	2130.75
1828	3971	389.411	1460.91	2120.67
1829	3955.36	389.962	1456.67	2108.74
1830	3938.02	390.399	1449.9	2097.72
1831	3926.02	390.781	1443.04	2092.2
1832	3917.61	391.255	1435.33	2091.02
1833	3914.13	391.726	1428.28	2094.13
1834	3919.86	392.144	1423	2104.71
1835	3934.84	392.506	1420.09	2122.25
1836	3953.91	392.832	1418.4	2142.68
1837	3971.21	393.098	1418.61	2159.5
1838	3988.53	393.275	1420.01	2175.24
1839	4005.99	393.372	1421.73	2190.9
1840	4023.28	393.514	1423.1	2206.66
1841	4040.6	393.723	1425.49	2221.38
1842	4056.78	393.929	1429.8	2233.05
1843	4066.18	394.091	1432.67	2239.43
1844	4065.38	394.18	1432.15	2239.06
1845	4055.49	394.173	1430.34	2230.97
1846	4036.48	394.05	1427.57	2214.85
1847	4009.05	393.797	1423.33	2191.92
1848	3976.59	393.406	1417.13	2166.05
1849	3940.38	392.897	1409.43	2138.06
1850	3903.29	392.371	1402.73	2108.19
1851	3868.92	391.822	1396.09	2081.01
1852	3853.57	391.378	1390.79	2071.4
1853	3852.83	391.2	1387.69	2073.94
1854	3861.54	391.234	1386.74	2083.57
1855	3872.59	391.327	1387.01	2094.25
1856	3879.67	391.4	1387.06	2101.2
1857	3883.53	391.409	1384.81	2107.31
1858	3892.16	391.328	1381.38	2119.46
1859	3905.32	391.141	1378.53	2135.65
1860	3918.31	390.841	1377.6	2149.87
1861	3925.03	390.42	1379.7	2154.91
1862	3919.92	389.873	1382.89	2147.16
1863	3903.88	389.228	1386.48	2128.17
1864	3883.67	388.674	1391.79	2103.2
1865	3865.78	388.311	1400.35	2077.12
1866	3852.13	388.015	1409.77	2054.35
1867	3852.58	387.784	1418.64	2046.16
1868	3862.79	387.736	1424.89	2050.17
1869	3875.11	387.812	1429.33	2057.97
1870	3882.73	387.956	1433.13	2061.65
1871	3880.32	388.194	1434.16	2057.97
1872	3872.54	388.446	1432.6	2051.49
1873	3865.61	388.651	1429.95	2047.01
1874	3872.47	388.773	1430.14	2053.55
1875	3889.08	388.789	1432.21	2068.08
1876	3909.74	388.69	1433.6	2087.45
1877	3926	388.471	1432.47	2105.05
1878	3936.34	388.129	1430.11	2118.1
1879	3941.99	387.66	1426.53	2127.8
1880	3946.17	387.176	1422.19	2136.81
1881	3951.25	386.796	1419.46	2144.99
1882	3956.3	386.393	1419.83	2150.07
1883	3958.49	386.077	1423.1	2149.31
1884	3956.48	385.741	1429.27	2141.47
1885	3950.21	385.375	1435.18	2129.65
1886	3944.49	385.086	1439.45	2119.96
1887	3938.35	384.845	1441.47	2112.04
1888	3932.35	384.664	1442.9	2104.78
1889	3922.83	384.528	1443.13	2095.18
1890	3914.35	384.418	1441.67	2088.26
1891	3906.54	384.341	1440.36	2081.84
1892	3901.51	384.387	1438.94	2078.18
1893	3903.09	384.503	1436.32	2082.27
1894	3916.33	384.646	1432.79	2098.89
1895	3936.71	384.852	1428.16	2123.69
1896	3959.79	385.052	1423.74	2151
1897	3982.71	385.186	1421.28	2176.25
1898	4002.53	385.21	1419.03	2198.28
1899	4020.83	385.086	1416.2	2219.55
1900	4043.74	384.779	1412.41	2246.55
1901	4066.12	384.32	1409.37	2272.43
1902	4086.46	383.835	1409.78	2292.85
1903	4100.59	383.259	1410.77	2306.56
1904	4106.51	382.617	1410.85	2313.05
1905	4102.47	381.912	1409.33	2311.24
1906	4091.46	381.19	1410.11	2300.16
1907	4073.41	380.597	1412.56	2280.26
1908	4047.71	380.091	1414.62	2253
1909	4016.02	379.754	1416.55	2219.72
1910	3983.61	379.689	1421.56	2182.36
1911	3956.14	379.694	1430.25	2146.2
1912	3936.57	379.71	1439.51	2117.35
1913	3921.06	379.694	1447.67	2093.7
1914	3905.24	379.609	1453.75	2071.88
1915	3887.11	379.425	1457.2	2050.48
1916	3865.92	379.151	1458.38	2028.39
1917	3844.35	378.921	1457.32	2008.11
1918	3828.28	378.81	1457.09	1992.39
1919	3829.53	378.946	1459.92	1990.66
1920	3847.26	379.213	1464.46	2003.59
1921	3879.55	379.541	1470.12	2029.89
1922	3926.66	379.889	1476	2070.77
1923	3978.31	380.327	1481.57	2116.42
1924	4024.58	380.93	1487	2156.64
1925	4063.76	381.607	1488.96	2193.19
1926	4090.61	382.288	1487.72	2220.6
1927	4103.61	382.921	1485.33	2235.36
1928	4101.16	383.462	1481.61	2236.09
1929	4085.26	383.874	1476.77	2224.61
1930	4060.04	384.13	1471.09	2204.82
1931	4029.75	384.215	1464.72	2180.82
1932	3998.3	384.158	1457.79	2156.36
1933	3968.33	384.016	1450.74	2133.57
1934	3944.58	383.8	1445.78	2115
1935	3930.76	383.595	1444.86	2102.3
1936	3927.07	383.661	1445.98	2097.43
1937	3926.17	383.869	1445.01	2097.29
1938	3923.82	384.141	1438.98	2100.7
1939	3919.77	384.418	1429.1	2106.25
1940	3917.83	384.659	1420.69	2112.48
1941	3916.58	384.834	1415.39	2116.35
1942	3910.5	385.034	1412.27	2113.19
1943	3896.55	385.362	1411.62	2099.57
1944	3882.49	385.618	1414.77	2082.1
1945	3889.12	385.747	1420.22	2083.16
1946	3909.37	385.715	1426.63	2097.03
1947	3936.05	385.548	1432.58	2117.92
1948	3968.25	385.414	1440.02	2142.81
1949	4002.3	385.437	1447.9	2168.96
1950	4032.43	385.553	1452.71	2194.17
1951	4055.58	385.716	1452.18	2217.69
1952	4072.55	385.892	1446.55	2240.11
1953	4085.4	386.108	1437.41	2261.88
1954	4094.63	386.485	1426.03	2282.11
1955	4105.28	386.905	1416.7	2301.68
1956	4121	387.3	1413.83	2319.86
1957	4136.88	387.621	1415.49	2333.77
1958	4147.13	387.823	1420.67	2338.64
1959	4145.32	387.868	1427.52	2329.93
1960	4128.49	387.721	1435.13	2305.64
1961	4099.57	387.352	1444.32	2267.9
1962	4060.05	386.742	1452.2	2221.11
1963	4014.38	385.909	1456.04	2172.43
1964	3969.57	384.966	1453.88	2130.73
1965	3928.63	383.928	1445.24	2099.47
1966	3897.85	382.841	1431.17	2083.84
1967	3874.83	381.715	1414.41	2078.71
1968	3866.01	380.597	1399.77	2085.64
1969	3866.63	379.698	1387.93	2099.01
1970	3879.77	379.205	1378.42	2122.15
1971	3902.02	379.076	1373.17	2149.78
1972	3931.28	379.349	1373.27	2178.66
1973	3962.91	379.783	1374.07	2209.06
1974	3995.27	380.288	1373.79	2241.19
1975	4030.69	380.798	1374.32	2275.57
1976	4066.05	381.256	1375.7	2309.09
1977	4096.05	381.616	1377.39	2337.04
1978	4117.37	381.869	1379.72	2355.78
1979	4129.23	382.044	1384.53	2362.65
1980	4129.82	382.135	1390.48	2357.2
1981	4119.83	382.134	1396.24	2341.45
1982	4102.96	382.035	1401.69	2319.23
1983	4083.54	381.855	1406.47	2295.21
1984	4065.2	381.704	1411.13	2272.36
1985	4047.91	381.555	1416.36	2249.99
1986	4026.88	381.436	1419.32	2226.12
1987	4000.12	381.472	1419.26	2199.38
1988	3969.32	381.591	1418.2	2169.52
1989	3942.47	381.869	1418.51	2142.09
1990	3918.69	382.215	1420.72	2115.76
1991	3904.34	382.557	1423.03	2098.76
1992	3897.4	382.837	1425.15	2089.42
1993	3900.16	383.008	1427.21	2089.94
1994	3913.7	383.032	1428.26	2102.42
1995	3934.53	382.911	1427.35	2124.28
1996	3960.31	382.693	1425.93	2151.69
1997	3992.61	382.464	1425.14	2185.01
1998	4022.99	382.313	1422.4	2218.28
1999	4050.15	382.352	1419.89	2247.9
[truncated: 4,001 more rows]
